# Supplementary material for: Genomic footprints of activated telomere maintenance mechanisms in cancer
Source: Nat Commun. 2020 Feb 5;11:733. doi: 10.1038/s41467-019-13824-9 (PMC7002710; doi:10.1038/s41467-019-13824-9)
Supplement: Supplementary file 3 — Supplementary Data 1 [file 41467_2019_13824_MOESM3_ESM.xlsx]

## Sheet: Supplementary_Table_1.txt
icgc_specimen_id	histology_abbreviation	expr_data_available	SV_data_available	ALT_associated_mutations	telomerase_associated_mutations	TMM_associated_mut	TMM_associated_mut_summary	TERT_FPKM	tel_content_tumor	tel_content_control	tel_content_log2	telomere_insertions	breakpoints	TERRA_reads_tumor	TERRA_expression_normalized	TERRA_reads_at_telomere_insertions	ATAGGG_singleton_dist	CTAGGG_singleton_dist	GTAGGG_singleton_dist	TAAGGG_singleton_dist	TCAGGG_singleton_dist	TGAGGG_singleton_dist	TTCGGG_singleton_dist	TTGGGG_singleton_dist	TTTGGG_singleton_dist	ALT_probability
SP117017	Biliary-AdenoCA	no	yes			Wild type	Other	NA	464.797	704.505	-0.60001	0	123	NA	NA	NA	0.206372	0.488139	0.028623	0.876651	-0.146372	0.234821	-0.308908	-0.293741	-0.416141	0.00933333
SP117031	Biliary-AdenoCA	no	yes			Wild type	Other	NA	355.288	451.512	-0.345775	0	91	NA	NA	NA	0.278943	-0.160105	0.179055	-0.567583	0.51932	0.255883	0.224689	-0.478271	0.201631	0.025
SP117332	Biliary-AdenoCA	no	yes			Wild type	Other	NA	348.878	387.771	-0.152483	1	63	NA	NA	NA	-0.394715	0.225175	-0.262811	0.501196	0.20691	-0.131452	0.0429621	0.411184	-0.346655	0.0346667
SP117425	Biliary-AdenoCA	no	yes			Wild type	Other	NA	375.372	594.297	-0.662862	0	347	NA	NA	NA	-0.118404	0.35597	0.358273	0.0448187	-0.299696	-0.285281	-0.249727	-0.604559	0.146443	0.095
SP117556	Biliary-AdenoCA	no	yes			Wild type	Other	NA	302.085	452.369	-0.582544	0	202	NA	NA	NA	-0.232555	-0.837316	0.12505	0.000458433	-1.03562	0.34051	-0.237263	-0.252373	0.858126	0.065
SP117621	Biliary-AdenoCA	no	yes			Wild type	Other	NA	333.13	878.659	-1.39922	0	262	NA	NA	NA	-0.306728	0.244135	0.577208	-0.861706	-0.0811879	0.478244	-0.421144	-0.427329	0.306398	0.126667
SP117627	Biliary-AdenoCA	no	yes			Wild type	Other	NA	415.483	519.531	-0.322419	1	322	NA	NA	NA	-0.711429	0.479596	-0.136006	0.935059	-0.377971	0.260611	-0.679211	-0.185096	0.00690532	0.0656667
SP117655	Biliary-AdenoCA	no	yes			Wild type	Other	NA	284.678	395.606	-0.474732	0	726	NA	NA	NA	1.25892	0.205116	-0.166896	0.1252	-0.425055	0.486368	-0.361336	0.354144	0.863635	0.343333
SP117712	Biliary-AdenoCA	no	yes		TERTp_mut	TERTp_mut	TERT_mod	NA	326.294	433.734	-0.41064	0	72	NA	NA	NA	-0.424471	-0.284972	-0.0162232	0.274763	-0.0378667	-0.0104661	-0.231667	-0.520337	-0.109686	0.002
SP117759	Biliary-AdenoCA	no	yes			Wild type	Other	NA	350.463	506.595	-0.531569	2	383	NA	NA	NA	-0.195931	0.51397	0.0131464	-0.202176	0.128761	-0.35373	-0.38122	0.26562	0.467614	0.417667
SP117775	Biliary-AdenoCA	no	yes			Wild type	Other	NA	369.08	547.061	-0.567766	1	443	NA	NA	NA	0.171149	-0.00954035	0.0354265	-0.473663	-0.279759	-1.16978	0.761804	-0.061409	0.484842	0.23
SP117930	Biliary-AdenoCA	no	yes			Wild type	Other	NA	608.541	488.111	0.318147	1	307	NA	NA	NA	0.424846	0.0669045	0.0621832	-0.12543	0.378077	0.379739	-0.0856206	0.252952	0.801665	0.132
SP99113	Biliary-AdenoCA	yes	yes			Wild type	Other	0	162.899	322.518	-0.985403	0	28	NA	NA	NA	-0.409494	-1.04033	0.767967	NA	-0.035849	0.0281314	-0.471002	0.746294	-1.61473	0.295667
SP99185	Biliary-AdenoCA	yes	yes			Wild type	Other	0.551383	193.434	307.454	-0.668535	0	198	NA	NA	NA	NA	-0.813618	-0.18928	0.951766	-0.885933	-0.397784	-0.00763713	0.113032	-0.163731	0.01
SP99209	Biliary-AdenoCA	yes	yes			Wild type	Other	0.253807	167.354	199.811	-0.255738	0	263	NA	NA	NA	-1.47961	-0.249943	-0.231405	NA	-1.36038	-0.466866	-1.1384	0.444234	-0.178234	0.0406667
SP99213	Biliary-AdenoCA	yes	no			Wild type	Other	0.0150773	249.127	388.069	-0.63943	2	901	NA	NA	NA	0.575865	0.113107	0.893198	4.03524	1.0357	0.314117	0.860785	-0.127846	0.795163	0.618667
SP99221	Biliary-AdenoCA	yes	yes			Wild type	Other	0.195211	355.741	353.092	0.010781	0	364	NA	NA	NA	0.65642	-0.410586	0.00167227	-0.164967	0.216141	0.347575	0.397087	0.0735746	-0.0833592	0.103333
SP99225	Biliary-AdenoCA	yes	yes			Wild type	Other	0.0121865	268.536	379.78	-0.50005	0	205	NA	NA	NA	-0.281731	1.12385	-0.0737327	1.63272	0.914762	0.507352	0.50787	0.179061	0.252246	0.0316667
SP99241	Biliary-AdenoCA	yes	yes			Wild type	Other	0.251631	215.57	214.299	0.00852955	0	98	NA	NA	NA	-0.239618	0.281831	-0.0260589	-0.753575	-1.31269	0.643539	0.867816	-0.703758	-0.48677	0.0593333
SP99293	Biliary-AdenoCA	yes	yes			Wild type	Other	0.171599	205.256	211.208	-0.04124	0	665	NA	NA	NA	2.72128	0.470088	0.653717	0.584316	NA	-0.409151	1.22374	0.944659	-0.571779	NA
SP99297	Biliary-AdenoCA	yes	yes			Wild type	Other	0.187389	265.299	287.378	-0.115331	0	98	NA	NA	NA	-0.518612	-0.624899	-0.400409	NA	1.48919	0.735147	0.545961	1.59262	0.819209	0.0586667
SP99301	Biliary-AdenoCA	yes	yes			Wild type	Other	1.15488	238.873	234.965	0.023798	0	37	NA	NA	NA	-0.68661	0.697254	-1.16377	0.196451	-0.427551	0.537089	-1.92856	-0.30658	0.662155	0.0513333
SP99305	Biliary-AdenoCA	yes	yes			Wild type	Other	0.0335328	138.44	205.683	-0.571162	0	227	NA	NA	NA	0.645695	-0.704581	-1.03662	0.12322	2.05466	0.289012	-1.90046	0.193918	-0.580916	0.0513333
SP99309	Biliary-AdenoCA	no	yes			Wild type	Other	NA	205.544	272.009	-0.404204	0	151	NA	NA	NA	1.38902	0.307829	0.667143	0.596012	0.783851	1.08689	0.0699355	-0.313197	-0.554476	0.0336667
SP99313	Biliary-AdenoCA	no	yes		TERTp_sv	TERTp_sv	TERT_mod	NA	241.945	314.025	-0.376198	0	198	NA	NA	NA	-0.51059	-0.567394	-0.245162	0.219595	0.811479	-0.413823	1.74689	-0.999571	0.06592	0.0606667
SP99317	Biliary-AdenoCA	no	yes			Wild type	Other	NA	224.497	287.48	-0.356765	0	167	NA	NA	NA	0.0255924	0.943415	0.0386493	-0.0158483	-0.431591	0.0318817	0.033687	-1.38969	-0.729853	0.0173333
SP99321	Biliary-AdenoCA	yes	yes			Wild type	Other	0.111608	266.826	378.837	-0.505676	1	207	NA	NA	NA	0.536284	-0.475882	-0.0112436	2.74857	1.97623	1.50969	-0.310052	-0.130855	0.580695	0.134667
SP99325	Biliary-AdenoCA	yes	yes	ATRX_DAXX_trunc		ATRX_DAXX_trunc	ATRX_DAXX_trunc	0.0424042	94.8282	346.107	-1.86783	0	603	NA	NA	NA	-0.66365	2.32201	0.0232766	1.70424	3.59206	2.24032	-2.35891	1.72276	0.358778	0.778667
SP99329	Biliary-AdenoCA	yes	yes			Wild type	Other	0.162206	328.806	350.956	-0.0940557	0	273	NA	NA	NA	1.33064	0.40023	0.265963	0.550643	0.52929	0.118353	-0.917577	0.707687	0.809592	0.0963333
SP99333	Biliary-AdenoCA	yes	yes			Wild type	Other	0.0411216	326.212	507.014	-0.636217	0	79	NA	NA	NA	-0.456466	-0.26973	0.321456	0.464435	0.0734833	0.16307	-0.141442	-0.3888	-0.0652206	0.00966667
SP99337	Biliary-AdenoCA	yes	yes			Wild type	Other	0.082205	160.624	341.102	-1.08651	0	140	NA	NA	NA	-0.988007	-0.286822	0.155812	1.55327	-1.02084	-0.0254852	0.676256	-0.293035	-0.173273	0.0483333
SP99341	Biliary-AdenoCA	yes	yes		TERTp_mut	TERTp_mut	TERT_mod	0.170955	426.821	308.942	0.466293	1	290	NA	NA	NA	-0.625752	0.0172382	0.726481	1.88656	0.221779	-0.363912	0.977635	1.6661	-0.818735	0.138333
SP99345	Biliary-AdenoCA	no	yes			Wild type	Other	NA	468.574	207.68	1.17391	0	97	NA	NA	NA	0.626107	1.34669	-0.132603	2.49642	1.4723	0.185956	0.406343	0.188957	0.649733	0.0823333
SP1003	Bladder-TCC	yes	yes		TERTp_mut	TERTp_mut	TERT_mod	0.139706	399.756	599.088	-0.583648	0	427	1	0.00705177	0	0.141478	-0.0440526	-0.0526497	0.778658	0.282038	0.642913	-0.477584	-0.231388	1.18836	0.178
SP1009	Bladder-TCC	yes	yes			Wild type	Other	0.245922	401.596	580.998	-0.53279	0	296	0	0	0	-1.0364	-0.177101	0.0266268	-0.716985	0.412387	-1.09848	-0.240437	-0.388534	0.00865012	0.0176667
SP1059	Bladder-TCC	yes	yes		TERTp_mut	TERTp_mut	TERT_mod	0.857274	176.406	441.259	-1.32273	0	486	0	0	0	0.329307	0.519157	0.298809	-0.00947936	0.184515	-1.50073	-0.632046	-2.45274	0.633294	0.296667
SP1086	Bladder-TCC	yes	yes		TERTp_mut	TERTp_mut	TERT_mod	0.34944	235.224	482.405	-1.03621	0	511	1	0.0124833	0	-0.108573	0.15463	-0.715535	-0.166517	1.07673	-0.119435	-0.983061	0.997926	0.317787	0.204333
SP1114	Bladder-TCC	yes	yes		TERTp_mut	TERTp_mut	TERT_mod	0.0588977	206.14	1002.58	-2.28202	0	43	1	0.00567652	0	-1.2875	-1.07991	0.00411215	-0.708583	-0.553118	0.619321	0.24126	-0.97276	-0.885757	0.153
SP1132	Bladder-TCC	yes	yes		TERTp_mut	TERTp_mut	TERT_mod	0.231374	1362.93	439.936	1.63135	1	242	2	0.014895	0	0.496151	-0.173594	-0.590365	-1.25523	0.110966	-0.0060484	-1.54628	0.0822241	0.480545	0.106333
SP1144	Bladder-TCC	yes	yes			Wild type	Other	0.783812	1079.94	520.44	1.05314	0	405	2	0.0111467	0	-0.275699	0.169455	-1.11999	-1.93818	-0.584229	-2.16915	0.515283	-0.356718	1.16712	0.203
SP1174	Bladder-TCC	yes	yes			Wild type	Other	0.124027	182.179	426.312	-1.22655	0	189	1	0.00558667	0	2.18331	1.56458	2.57062	-1.70078	-0.396634	1.09952	1.8056	0.16055	-0.534836	0.123
SP1305	Bladder-TCC	yes	yes		TERTp_mut	TERTp_mut	TERT_mod	0.209926	317.135	555.831	-0.809551	0	246	0	0	0	-0.733002	2.18564	-0.833021	0.501216	2.11118	0.477266	-0.148498	0.682723	0.350342	0.0603333
SP1365	Bladder-TCC	yes	yes			Wild type	Other	0.0637715	304.974	557.817	-0.871107	2	830	5	0.0254211	0	1.22577	-0.357586	0.303907	0.669861	0.812133	-0.0654062	1.49885	0.0675909	0.890884	0.538333
SP1377	Bladder-TCC	yes	yes		TERTp_mut	TERTp_mut	TERT_mod	1.02887	197.866	507.019	-1.35752	0	203	6	0.0834859	0	0.1122	-0.503508	0.79813	0.418748	-0.881748	0.0700425	0.301846	-0.437672	1.59247	0.155
SP1419	Bladder-TCC	yes	yes	ATRX_DAXX_non_trunc	TERT_amp	Mixed	Other	0.664096	235.628	488.719	-1.0525	0	639	11	0.135283	0	-1.64528	0.967623	-0.523839	0.236624	0.0939441	-0.638161	-0.161672	-2.84883	-0.16507	0.331667
SP1431	Bladder-TCC	yes	yes		TERTp_mut	TERTp_mut	TERT_mod	0.0881396	317.902	562.618	-0.823576	0	159	4	0.0341334	0	0.134425	-0.998001	-0.354496	-0.777146	0.894907	0.418469	-0.672126	-0.430704	0.623283	0.0403333
SP1491	Bladder-TCC	yes	yes		TERTp_mut	TERTp_mut	TERT_mod	0.799362	377.645	364.297	0.0519165	0	139	1	0.00465959	0	1.10178	0.286323	-0.0641133	1.59053	0.785569	-0.431882	1.23759	0.866534	0.976196	0.0423333
SP1677	Bladder-TCC	yes	yes		TERTp_mut	TERTp_mut	TERT_mod	0.215914	457.569	556.474	-0.282327	1	321	0	0	0	1.77792	1.13577	0.146249	0.131365	-1.41046	-0.789083	0.891222	0.287846	1.05848	0.143667
SP1712	Bladder-TCC	yes	yes			Wild type	Other	0.650065	196.415	478.883	-1.28577	0	52	5	0.0351367	0	-1.65767	0.122302	-0.282936	-1.91108	-0.451245	-0.84996	0.891418	0.441753	-0.496393	0.043
SP1724	Bladder-TCC	yes	yes		TERTp_mut	TERTp_mut	TERT_mod	0.217844	266.592	461.469	-0.791602	0	107	1	0.00628689	0	-0.427094	-0.662248	-0.345389	1.53512	1.55307	-0.470226	-0.853202	-0.533775	0.908973	0.043
SP1781	Bladder-TCC	yes	yes		TERTp_mut	TERTp_mut	TERT_mod	0.0200247	241.133	440.503	-0.869324	3	167	0	0	0	-1.37683	-0.898971	0.710385	NA	-1.88749	-0.162008	NA	-0.824219	-0.763992	NA
SP953	Bladder-TCC	yes	yes		TERTp_mut	TERTp_mut	TERT_mod	0.108249	414.645	575.601	-0.473193	1	602	0	0	0	1.0062	1.12007	-0.028877	-2.91908	1.93738	0.240614	-0.735566	-0.238429	0.657468	0.263
SP96136	Bladder-TCC	yes	yes		TERTp_mut	TERTp_mut	TERT_mod	1.39646	381.801	479.069	-0.327413	0	428	2	0.0126481	0	1.72254	0.177998	0.897189	0.10517	2.35598	-0.186408	0.826992	-0.405163	0.750324	0.135667
SP963	Bladder-TCC	yes	yes		TERTp_mut	TERTp_mut	TERT_mod	0.0467211	282.528	501.529	-0.82794	0	596	0	0	0	-0.0445075	0.563743	0.807164	0.938938	1.1638	-0.107824	-1.00612	-1.12495	-0.292461	0.149667
SP967	Bladder-TCC	yes	yes		TERTp_sv	TERTp_sv	TERT_mod	9.79594	370.906	496.595	-0.421016	0	64	4	0.0270173	0	-0.351054	0.106139	-0.0156298	-0.734201	1.30823	-0.632071	1.76096	-0.224734	0.826127	0.073
SP975	Bladder-TCC	yes	yes	ATRX_DAXX_trunc	TERTp_mut	Mixed	Other	0.960586	319.755	488.554	-0.611553	0	1007	25	0.141861	0	-0.405489	0.0783439	0.120971	-1.11032	0.644325	0.399573	-2.59553	-0.650737	1.10412	0.501667
SP116393	Bone-Benign	no	yes			Wild type	Other	NA	652.387	1124.36	-0.78531	0	5	NA	NA	NA	-1.15864	-0.131044	-0.384367	0.252968	0.062006	0.388974	0.395534	-0.253852	-0.47738	0.0276667
SP116442	Bone-Benign	no	yes			Wild type	Other	NA	671.038	941.472	-0.488524	0	27	NA	NA	NA	0.289267	-0.0242728	-0.343972	-0.100854	0.838792	0.478065	0.419684	0.074881	-0.689904	0.034
SP116446	Bone-Benign	no	yes			Wild type	Other	NA	885.772	608.826	0.540906	0	25	NA	NA	NA	-0.271186	-0.298361	0.0108563	0.64177	-0.448223	0.274129	0.514371	0.160881	-0.963827	0.161
SP116448	Bone-Benign	no	yes			Wild type	Other	NA	874.48	804.494	0.120344	0	6	NA	NA	NA	-1.08467	-0.0185703	-0.580797	-0.153275	1.85071	0.551335	0.698716	-0.436025	-0.424172	0.0476667
SP116536	Bone-Benign	no	yes			Wild type	Other	NA	644.459	1029.33	-0.675543	0	87	NA	NA	NA	0.328054	0.0430884	0.195066	-0.156589	0.0926576	-0.195604	0.303702	-0.41207	-0.745995	0.0143333
SP116539	Bone-Benign	no	yes			Wild type	Other	NA	703.309	806.568	-0.197637	0	1015	NA	NA	NA	0.414982	0.617532	0.236159	-0.357744	-0.984335	1.05927	0.149464	1.11888	0.0198821	0.368667
SP116542	Bone-Benign	no	yes			Wild type	Other	NA	741.154	816.252	-0.139241	0	88	NA	NA	NA	0.554354	-0.139918	0.329065	0.283823	-1.22783	0.442472	-0.915967	0.462089	-0.389371	0.0523333
SP116545	Bone-Benign	no	yes			Wild type	Other	NA	550.782	734.83	-0.41593	0	5	NA	NA	NA	0.68103	-0.136442	0.306204	-0.149141	-0.73806	0.122422	-0.158333	0.600634	-2.15167	0.39
SP116548	Bone-Benign	no	yes			Wild type	Other	NA	636.724	684.182	-0.103712	0	31	NA	NA	NA	0.766223	0.776571	0.129611	0.683096	-0.323819	0.231268	0.0153292	-0.0258933	-0.24039	0.00733333
SP116550	Bone-Benign	no	yes			Wild type	Other	NA	905.862	786.233	0.204335	0	85	NA	NA	NA	0.448569	0.338869	0.164852	-0.263131	-0.343281	0.486209	-0.294443	0.245167	-0.895851	0.0756667
SP116553	Bone-Benign	no	yes			Wild type	Other	NA	676.174	839.594	-0.312299	0	22	NA	NA	NA	0.0563547	0.153273	0.169423	-0.449446	-0.686721	0.678387	0.00120106	0.514546	-0.342353	0.018
SP116557	Bone-Benign	no	yes			Wild type	Other	NA	837.409	819.955	0.0303871	0	50	NA	NA	NA	0.866677	0.936466	0.170351	0.00950558	-1.32372	0.386006	-0.33277	0.461368	-0.409264	0.0556667
SP116559	Bone-Benign	no	yes			Wild type	Other	NA	736.313	772.428	-0.0690817	0	25	NA	NA	NA	0.225121	0.52627	0.521723	-1.09033	0.550937	0.478277	-0.342615	0.233198	-0.432316	0.0266667
SP116562	Bone-Benign	no	yes			Wild type	Other	NA	1202.87	1080.93	0.154208	0	91	NA	NA	NA	-0.0339269	0.00576096	-0.893356	1.74196	-0.0496641	0.740895	0.0362808	0.0878551	0.127103	0.015
SP116564	Bone-Benign	no	yes			Wild type	Other	NA	1073.49	925.469	0.21405	0	43	NA	NA	NA	-1.52406	-1.43817	-1.19608	0.163466	-1.72424	0.445297	-0.484471	-1.23258	-0.384128	0.0696667
SP116571	Bone-Benign	no	yes			Wild type	Other	NA	823.5	976.71	-0.246162	0	316	NA	NA	NA	0.653595	0.358843	-0.444189	2.21283	-0.0987647	0.636167	0.125089	0.321266	-0.468391	0.051
SP116383	Bone-Epith	no	yes			Wild type	Other	NA	511.819	1032.21	-1.01203	0	170	NA	NA	NA	-1.83652	-0.0396794	-1.7681	0.263742	0.198288	0.380204	-0.949885	-0.54349	-0.00449643	0.0306667
SP116385	Bone-Epith	no	yes			Wild type	Other	NA	6063.02	615.338	3.30059	4	179	NA	NA	NA	0.785779	0.294775	0.681813	2.17744	-1.94732	-0.0223452	-1.62514	-0.406925	-1.7736	0.481
SP116391	Bone-Epith	no	yes			Wild type	Other	NA	614.071	845.268	-0.461003	0	33	NA	NA	NA	-0.865042	0.0493169	-0.577621	-0.222362	-1.4337	0.0781591	0.638	-0.519126	-1.39769	0.337667
SP116401	Bone-Epith	no	yes		TERTp_mut	TERTp_mut	TERT_mod	NA	600.142	1240.02	-1.04698	0	69	NA	NA	NA	0.408238	0.215659	-0.191535	0.016828	-1.72748	0.616873	-0.032057	-0.318299	-0.257296	0.0786667
SP116409	Bone-Epith	no	yes			Wild type	Other	NA	586.793	752.46	-0.358762	0	114	NA	NA	NA	-0.79243	-0.0424999	-0.57809	0.0984007	-1.80841	-0.0333881	-0.699667	-0.720728	-0.705116	0.022
SP116416	Bone-Epith	no	yes		TERTp_mut	TERTp_mut	TERT_mod	NA	848.002	494.389	0.778422	0	213	NA	NA	NA	-0.465607	-0.436073	-0.326937	-0.839435	-0.563217	0.0576568	-0.221642	0.267932	-0.942254	0.128333
SP116424	Bone-Epith	no	yes			Wild type	Other	NA	719.705	828.737	-0.20351	1	35	NA	NA	NA	-0.0263791	-0.0362973	-0.443138	-0.310151	0.213956	0.672836	-0.833965	-0.187797	-0.565508	0.0496667
SP116440	Bone-Epith	no	yes			Wild type	Other	NA	1728.96	644.134	1.42447	1	238	NA	NA	NA	1.47827	0.94642	0.17418	-0.46719	0.676112	-0.0379352	-0.0356816	0.335068	-2.1021	0.519333
SP116450	Bone-Epith	no	yes			Wild type	Other	NA	1469.23	941.651	0.641799	2	189	NA	NA	NA	1.94248	1.79497	1.64667	-2.28343	0.856435	-0.593941	-0.714512	0.889803	-1.84199	0.525
SP116493	Bone-Epith	no	yes			Wild type	Other	NA	1665.73	809.001	1.04194	6	147	NA	NA	NA	-0.692676	-1.13691	-0.648705	0.134195	-0.397558	-0.101625	-0.474575	-0.169097	-1.31195	0.509667
SP116406	Bone-Osteosarc	no	yes			Wild type	Other	NA	1082.79	827.135	0.388564	49	783	NA	NA	NA	-1.12242	-0.647815	-0.5572	-1.85781	0.156381	-0.673784	-0.325827	0.0570357	-1.89047	0.829667
SP116412	Bone-Osteosarc	no	yes			Wild type	Other	NA	1870.14	797.251	1.23004	1	322	NA	NA	NA	-1.31427	-0.737491	-0.541749	-0.282294	0.112128	0.290292	-1.49822	-0.0444311	-1.94935	0.474333
SP116431	Bone-Osteosarc	no	yes			Wild type	Other	NA	491.548	675.863	-0.4594	1	665	NA	NA	NA	-0.39088	-0.41623	-0.262316	-0.164354	0.237793	-0.625912	-0.55402	-0.909727	-0.215582	0.194
SP116434	Bone-Osteosarc	no	yes			Wild type	Other	NA	669.579	704.974	-0.0743171	0	45	NA	NA	NA	-1.10275	-0.245144	-0.410933	-0.542676	1.09422	-0.00919858	0.44681	-0.195585	-1.28324	0.328
SP116437	Bone-Osteosarc	no	yes			Wild type	Other	NA	652.303	757.686	-0.216058	0	218	NA	NA	NA	-1.92427	-0.918345	-0.549582	-0.270871	-0.650865	-0.024788	-0.820226	-0.588024	-1.27148	0.239333
SP116453	Bone-Osteosarc	no	yes			Wild type	Other	NA	527.463	595.094	-0.174049	0	86	NA	NA	NA	-1.46077	-0.609691	-0.235405	0.138996	-0.670388	0.0266183	-0.332909	0.182013	-0.801925	0.0196667
SP116456	Bone-Osteosarc	no	no			Wild type	Other	NA	1378.18	640.406	1.10571	10	106	NA	NA	NA	-2.02954	-0.357126	-0.374467	-0.0420984	-0.438655	-0.12284	-0.558355	-0.406766	-1.14132	0.49
SP116459	Bone-Osteosarc	no	yes			Wild type	Other	NA	1130.53	607.571	0.895874	14	880	NA	NA	NA	-0.609626	-0.36114	-0.115126	-1.31992	4.2354	-0.312046	0.389604	-0.501152	-2.44831	0.907667
SP116462	Bone-Osteosarc	no	yes			Wild type	Other	NA	233.442	708.989	-1.6027	0	283	NA	NA	NA	-1.17882	0.367454	-1.50333	2.09665	NA	0.674115	-0.363127	-0.741325	0.395282	NA
SP116465	Bone-Osteosarc	no	yes			Wild type	Other	NA	1322.66	742.775	0.832444	6	175	NA	NA	NA	-1.86644	-0.61991	-0.804737	-1.76421	-1.03574	-0.34379	1.32395	-0.0691178	-2.58852	0.676333
SP116469	Bone-Osteosarc	no	yes			Wild type	Other	NA	336.825	882.149	-1.38902	0	406	NA	NA	NA	-0.0364281	0.165143	-0.959392	-0.0330516	0.148995	0.63462	1.03491	-0.663035	0.413241	0.263667
SP116472	Bone-Osteosarc	no	yes		TERTp_sv	TERTp_sv	TERT_mod	NA	2040.76	668.088	1.61099	9	1263	NA	NA	NA	-0.99037	-0.236618	-0.568015	0.558805	-0.235634	-0.617678	-1.47995	0.102972	-1.72228	0.587333
SP116475	Bone-Osteosarc	no	yes			Wild type	Other	NA	1630.09	772.9	1.0766	13	318	NA	NA	NA	-1.34766	-0.429511	-0.381982	-0.68484	6.3581	1.63065	1.64696	0.401782	-1.78466	0.919667
SP116478	Bone-Osteosarc	no	yes	ATRX_DAXX_trunc		ATRX_DAXX_trunc	ATRX_DAXX_trunc	NA	1368.42	875.458	0.6444	3	1263	NA	NA	NA	-0.888716	0.232203	-0.592639	-0.107402	0.112483	-1.24631	-0.840162	-0.203984	1.11241	0.816
SP116481	Bone-Osteosarc	no	yes	ATRX_DAXX_trunc		ATRX_DAXX_trunc	ATRX_DAXX_trunc	NA	1786.38	898.714	0.991107	89	1454	NA	NA	NA	-1.21974	-0.66712	-0.576036	-1.52434	1.61107	0.0428729	1.85676	-0.388142	-1.46303	0.981333
SP116484	Bone-Osteosarc	no	yes			Wild type	Other	NA	618.724	791.048	-0.354469	0	341	NA	NA	NA	-0.280029	0.850558	-0.725275	-1.05773	0.303235	0.320156	-1.07903	-0.362347	-1.22091	0.287
SP116487	Bone-Osteosarc	no	yes			Wild type	Other	NA	1001.11	969.088	0.046895	2	246	NA	NA	NA	-0.0454134	-0.0683633	-0.196596	0.815009	0.539495	0.468653	0.931823	-0.358545	-1.00274	0.421
SP116490	Bone-Osteosarc	no	yes	ATRX_DAXX_trunc		ATRX_DAXX_trunc	ATRX_DAXX_trunc	NA	1993.03	987.07	1.01374	42	841	NA	NA	NA	0.0883806	0.838762	-0.22689	-0.428093	3.39836	0.733509	4.02867	-0.291038	-1.3967	0.994667
SP116496	Bone-Osteosarc	no	yes	ATRX_DAXX_trunc	TERTp_sv	Mixed	Other	NA	505.453	1105.61	-1.1292	0	819	NA	NA	NA	-0.728516	-0.20605	0.268317	0.376934	-0.705268	-1.16245	-0.435302	-0.244287	1.07018	0.465333
SP116509	Bone-Osteosarc	no	yes			Wild type	Other	NA	1567.48	711.943	1.13861	14	309	NA	NA	NA	-0.721195	-0.612151	-1.33685	0.614349	0.70529	-0.377755	-0.852387	-0.0688571	-1.11531	0.593667
SP116512	Bone-Osteosarc	no	yes	ATRX_DAXX_non_trunc		ATRX_DAXX_non_trunc	Other	NA	2357.79	1213.77	0.957938	17	432	NA	NA	NA	-1.18205	-1.18297	-1.97578	0.626828	0.815806	0.0660566	-0.773654	-0.251309	-0.820169	0.678333
SP116518	Bone-Osteosarc	no	yes	ATRX_DAXX_trunc		ATRX_DAXX_trunc	ATRX_DAXX_trunc	NA	1622.48	692.784	1.22772	61	962	NA	NA	NA	0.394264	0.18507	0.636332	-1.29329	4.89769	0.308876	4.11636	0.705189	-2.31332	0.996
SP116520	Bone-Osteosarc	no	yes			Wild type	Other	NA	1469.19	828.709	0.826082	5	1272	NA	NA	NA	-0.115596	-0.244805	0.450266	0.408963	0.594066	0.326084	3.16299	0.0317239	-3.01673	0.981667
SP116523	Bone-Osteosarc	no	yes			Wild type	Other	NA	770.13	913.109	-0.245684	0	181	NA	NA	NA	-0.0843137	0.720069	0.476714	-0.771135	-0.45065	-0.0937295	0.501751	-0.0425703	-0.449976	0.003
SP116525	Bone-Osteosarc	no	yes		TERTp_sv	TERTp_sv	TERT_mod	NA	372.762	617.972	-0.729285	6	1749	NA	NA	NA	-0.132823	-0.995689	0.591319	0.88099	1.13752	0.097157	0.212537	0.607126	-0.397523	0.577667
SP116528	Bone-Osteosarc	no	yes			Wild type	Other	NA	3430.77	530.711	2.69254	6	219	NA	NA	NA	0.0378155	-0.183101	0.332858	1.13971	1.37872	-0.468037	0.0349653	-0.40865	-3.74361	0.634
SP116531	Bone-Osteosarc	no	yes			Wild type	Other	NA	544.428	899.198	-0.723896	0	36	NA	NA	NA	0.0848523	-0.0274906	0.290497	-0.214651	0.5137	0.495436	0.676635	-0.0905124	-0.425581	0.0223333
SP116534	Bone-Osteosarc	no	yes			Wild type	Other	NA	2336.74	841.453	1.47354	9	289	NA	NA	NA	0.788833	-0.445709	0.138663	-1.12417	-0.263446	-0.549649	-0.446644	-0.0129312	-2.40302	0.575
SP116578	Bone-Osteosarc	no	yes			Wild type	Other	NA	452.966	574.729	-0.343481	2	479	NA	NA	NA	0.907528	0.142199	-0.764482	0.062821	1.12729	1.28774	1.36608	-1.61402	0.254059	0.380667
SP116582	Bone-Osteosarc	no	yes			Wild type	Other	NA	2463.1	536.71	2.19826	3	469	NA	NA	NA	0.0665913	-0.0577268	-0.354374	-0.544495	NA	-1.87631	-0.642421	-1.0619	-2.58008	NA
SP116586	Bone-Osteosarc	no	yes	ATRX_DAXX_trunc		ATRX_DAXX_trunc	ATRX_DAXX_trunc	NA	737.898	383.036	0.945943	17	1000	NA	NA	NA	0.320833	0.88618	0.114647	0.873041	1.20904	0.498972	0.473163	2.28516	-0.333932	0.882
SP116589	Bone-Osteosarc	no	yes			Wild type	Other	NA	3317.32	764.029	2.11832	15	1900	NA	NA	NA	-1.0406	-0.0364039	-0.111441	-1.05969	-0.174201	1.95251	1.67764	3.89229	-2.19988	0.929
SP116593	Bone-Osteosarc	no	yes	ATRX_DAXX_trunc		ATRX_DAXX_trunc	ATRX_DAXX_trunc	NA	1633.68	1008.09	0.696501	20	715	NA	NA	NA	0.0444131	-0.283549	-0.318966	0.542921	1.56178	0.223058	1.01289	-0.198261	-1.69025	0.97
SP116596	Bone-Osteosarc	no	yes			Wild type	Other	NA	167.142	670.857	-2.00493	1	353	NA	NA	NA	NA	0.425325	-0.215542	0.553965	0.0887781	-0.0973478	1.55397	0.0690652	-0.813579	0.327333
SP116599	Bone-Osteosarc	no	yes			Wild type	Other	NA	382.885	902.925	-1.2377	0	515	NA	NA	NA	-0.255714	0.0131085	-0.454821	0.984215	0.347183	0.709177	0.611775	-0.268399	-0.0180119	0.274
SP10084	Breast-AdenoCA	yes	yes			Wild type	Other	0.0423226	289.572	386.225	-0.415519	2	919	531	3.2824	8	-1.78837	0.376326	0.58977	-1.45558	0.661864	-0.152953	0.586677	0.712344	0.724171	0.519333
SP10150	Breast-AdenoCA	yes	yes			Wild type	Other	0.15621	421.782	665.866	-0.658734	0	142	2	0.0114714	0	0.200929	0.658776	-0.0593964	-0.255392	-0.511976	-0.788899	-1.01307	0.0497492	1.29578	0.062
SP10470	Breast-AdenoCA	yes	yes			Wild type	Other	0.00534083	419.08	401.907	0.0603639	1	2271	10	0.0672885	0	1.03531	0.608167	0.0856592	1.18939	0.698931	1.63032	-0.039694	-0.257687	0.172099	0.653667
SP10563	Breast-AdenoCA	yes	yes			Wild type	Other	0.35117	335.921	489.122	-0.542074	1	955	22	0.187254	0	1.99278	0.585151	-0.320279	-0.275629	1.45175	0.261793	-0.796226	-0.661446	0.749871	0.451667
SP10635	Breast-AdenoCA	yes	yes			Wild type	Other	0	626.169	543.076	0.205398	0	58	1	0.0159497	0	0.469364	-0.170864	0.0724747	-0.521886	0.064123	-0.605711	-0.765153	-0.542113	0.223698	0.0313333
SP10944	Breast-AdenoCA	yes	yes	ATRX_DAXX_trunc		ATRX_DAXX_trunc	ATRX_DAXX_trunc	0.0928803	231.454	518.283	-1.16302	1	1339	7	0.0457164	0	1.22034	0.884772	0.109751	-0.502242	0.509487	-0.232404	0.0687787	-0.419636	1.41822	0.858
SP11045	Breast-AdenoCA	yes	yes			Wild type	Other	0.0161811	265.69	548.594	-1.046	0	867	11	0.0647988	0	-0.0929311	1.19655	0.254473	1.37593	0.0087695	1.32213	0.370083	-0.194549	-0.165213	0.376667
SP11171	Breast-AdenoCA	yes	yes			Wild type	Other	0.0724422	554.752	636.817	-0.199036	0	772	9	0.0494185	0	0.628844	0.379373	0.449152	1.9026	1.17341	0.28708	0.590899	0.314406	0.796471	0.315667
SP11235	Breast-AdenoCA	yes	yes			Wild type	Other	0.0343921	242.314	466.89	-0.946205	2	514	NA	NA	NA	0.461665	0.341485	-0.118376	0.257397	0.0125638	0.000551353	1.76707	0.138698	0.492858	0.370667
SP11292	Breast-AdenoCA	yes	no			Wild type	Other	0.0586481	572.031	486.788	0.232801	0	1408	4	0.0246511	0	-1.11884	0.264187	0.515348	-0.144813	0.766376	-0.806374	-0.32621	0.20365	0.149431	0.584333
SP116331	Breast-AdenoCA	no	yes			Wild type	Other	NA	626.685	715.345	-0.1909	2	1069	NA	NA	NA	0.333797	0.375087	0.388666	0.243877	1.02607	0.0484756	-0.907517	0.73729	0.255207	0.566333
SP116333	Breast-AdenoCA	no	yes			Wild type	Other	NA	655.594	827.996	-0.336822	0	264	NA	NA	NA	1.6307	0.541669	0.398982	1.87294	0.512868	0.732704	-0.182468	1.26039	1.21604	0.092
SP116335	Breast-AdenoCA	no	yes			Wild type	Other	NA	668.401	719.192	-0.105663	0	569	NA	NA	NA	0.908189	-0.0234089	0.838289	-0.142835	0.196823	-0.154888	0.162725	0.161101	0.280419	0.187333
SP116339	Breast-AdenoCA	no	yes			Wild type	Other	NA	1385.62	603.835	1.19831	2	275	NA	NA	NA	-0.416903	-1.1138	1.51793	0.605307	-0.4532	-0.880243	-1.62895	-0.737426	0.836754	0.18
SP116341	Breast-AdenoCA	no	yes			Wild type	Other	NA	1333.54	669.313	0.994507	1	388	NA	NA	NA	-0.432646	-0.663628	-0.342684	-0.650709	0.310086	-0.31096	0.132486	-0.357519	0.522166	0.213333
SP116343	Breast-AdenoCA	no	yes			Wild type	Other	NA	324.145	670.677	-1.04898	2	530	NA	NA	NA	1.23415	-0.492096	0.393781	0.757235	0.513639	-1.06574	0.940814	-1.40177	-0.205537	0.364667
SP116345	Breast-AdenoCA	no	yes			Wild type	Other	NA	596.184	683.909	-0.198048	0	126	NA	NA	NA	0.933826	0.653208	0.141784	0.130619	1.15508	-0.132743	-1.07109	-0.154884	-0.261298	0.00933333
SP116347	Breast-AdenoCA	no	yes			Wild type	Other	NA	638.974	666.548	-0.0609529	0	1135	NA	NA	NA	0.80805	-0.305977	0.863212	0.36512	-0.662682	-0.31966	-1.10106	0.420962	-0.283683	0.322667
SP116349	Breast-AdenoCA	no	yes			Wild type	Other	NA	669.432	737.839	-0.140368	0	102	NA	NA	NA	-1.04933	0.972412	-0.902796	-0.34609	1.00123	0.00124292	-0.58118	-0.675712	-0.247292	0.00833333
SP116351	Breast-AdenoCA	no	yes			Wild type	Other	NA	416.166	775.362	-0.89771	0	606	NA	NA	NA	-0.881813	0.226445	-1.23058	-0.16377	0.00476828	-0.144721	-1.90291	-0.45801	0.268258	0.233
SP116353	Breast-AdenoCA	no	yes			Wild type	Other	NA	271.214	673.496	-1.31224	2	478	NA	NA	NA	-0.640134	1.69503	-0.121114	0.110282	1.12108	0.274415	0.551678	-0.606613	0.677363	0.455
SP116355	Breast-AdenoCA	no	yes			Wild type	Other	NA	648.336	731.403	-0.173926	1	693	NA	NA	NA	2.97747	1.89154	0.85585	1.40735	0.960489	0.209405	0.757884	0.544691	0.351433	0.231
SP116357	Breast-AdenoCA	no	yes			Wild type	Other	NA	2097.81	816.55	1.36127	1	710	NA	NA	NA	-0.628092	-1.44724	0.470342	-0.572098	-2.24157	-1.46612	-2.14951	-0.364484	1.42038	0.355
SP116359	Breast-AdenoCA	no	yes			Wild type	Other	NA	683.122	592.281	0.205862	4	1452	NA	NA	NA	-0.84532	0.048742	0.162521	0.193319	-0.291243	0.106952	0.846557	-0.154857	0.20562	0.589667
SP116361	Breast-AdenoCA	no	yes			Wild type	Other	NA	611.246	605.003	0.0148122	0	590	NA	NA	NA	-0.652617	0.527168	0.618452	1.13653	1.07772	-0.135336	0.888824	1.28315	0.266181	0.129333
SP116363	Breast-AdenoCA	no	yes			Wild type	Other	NA	629.203	703.234	-0.160481	0	718	NA	NA	NA	-0.497611	0.328558	-0.303963	0.613292	0.484474	-0.381153	-0.282752	0.276977	0.177494	0.271333
SP116365	Breast-AdenoCA	no	yes			Wild type	Other	NA	684.825	578.1	0.244416	1	1101	NA	NA	NA	-0.371327	-0.585945	-1.01277	1.03532	0.96859	0.412693	-0.881632	0.0843889	1.48586	0.573667
SP116367	Breast-AdenoCA	no	yes			Wild type	Other	NA	581.183	676.349	-0.218776	0	370	NA	NA	NA	-0.210311	0.234301	-0.397597	0.293225	1.75378	0.249342	-1.08002	-0.701644	0.886034	0.137667
SP116369	Breast-AdenoCA	no	yes			Wild type	Other	NA	485.645	651.418	-0.423681	0	738	NA	NA	NA	-0.247093	-0.597596	-1.01887	1.84287	1.71643	-0.119993	-0.357439	0.498994	0.209126	0.308333
SP116371	Breast-AdenoCA	no	yes			Wild type	Other	NA	427.354	607.879	-0.508353	0	336	NA	NA	NA	0.579108	0.775101	1.40601	0.790565	-0.824601	0.340239	-0.0576127	0.00873864	-0.350353	0.125333
SP116373	Breast-AdenoCA	no	yes			Wild type	Other	NA	457.662	733.896	-0.681293	0	591	NA	NA	NA	0.63542	0.593342	0.7509	1.49408	-0.357225	0.0689718	0.986094	0.742207	0.538242	0.133333
SP116375	Breast-AdenoCA	no	yes			Wild type	Other	NA	635.046	962.551	-0.600002	2	840	NA	NA	NA	-0.317279	0.214309	0.0302055	0.162015	0.689736	0.350998	-0.39501	-1.11695	0.809552	0.643667
SP116377	Breast-AdenoCA	no	yes			Wild type	Other	NA	343.125	563.747	-0.716316	1	777	NA	NA	NA	-0.3792	0.185483	-1.06068	-0.701244	-1.54291	0.350556	-0.526392	-0.300468	-0.098167	0.412333
SP116379	Breast-AdenoCA	no	yes			Wild type	Other	NA	504.621	589.51	-0.224315	1	786	NA	NA	NA	-0.232922	0.0646852	-0.221375	0.333449	1.71372	0.0940245	-1.51759	0.0788813	1.0088	0.42
SP116946	Breast-AdenoCA	no	yes			Wild type	Other	NA	947.081	957.488	-0.015767	1	111	NA	NA	NA	-0.921148	-0.499315	0.54694	-0.381365	-0.50031	-0.140228	-0.283024	-0.832833	0.352018	0.019
SP116947	Breast-AdenoCA	no	yes			Wild type	Other	NA	983.973	842.204	0.224449	0	141	NA	NA	NA	2.1328	-0.426209	-0.261067	0.725946	0.42604	0.444589	-0.00421071	0.816439	0.187822	0.0193333
SP116948	Breast-AdenoCA	no	yes			Wild type	Other	NA	526.939	659.946	-0.324713	0	347	NA	NA	NA	1.57203	0.519073	-0.638677	-0.459544	0.316274	-0.105231	0.37027	-0.723628	0.591554	0.136333
SP116963	Breast-AdenoCA	no	yes			Wild type	Other	NA	516.656	634.475	-0.296358	0	34	NA	NA	NA	-1.42828	0.950082	-2.00521	0.889914	2.34577	0.329677	0.969363	1.78078	0.398878	0.105333
SP116991	Breast-AdenoCA	no	yes			Wild type	Other	NA	575.985	699.194	-0.279662	1	71	NA	NA	NA	-0.81429	-0.420182	-0.0809459	1.2269	0.721998	0.445531	0.0388425	-0.221989	0.770771	0.065
SP117011	Breast-AdenoCA	no	yes			Wild type	Other	NA	752.469	859.286	-0.191506	0	83	NA	NA	NA	-1.10426	0.848589	-0.118338	0.757167	0.0496964	-0.536312	-0.241138	-0.208097	-0.487867	0.00333333
SP117032	Breast-AdenoCA	no	yes			Wild type	Other	NA	509.24	653.014	-0.358768	0	170	NA	NA	NA	1.10111	-0.0193107	-0.189058	1.13212	-0.645409	0.0675042	-0.443556	-0.418465	0.264403	0.0183333
SP117057	Breast-AdenoCA	no	yes			Wild type	Other	NA	717.57	775.37	-0.111765	0	495	NA	NA	NA	0.0391267	-0.607566	3.09662	-1.11704	-1.97686	-0.507679	-0.00140179	0.00822972	-0.662582	0.243333
SP117078	Breast-AdenoCA	no	yes			Wild type	Other	NA	694.864	867.199	-0.319633	1	1094	NA	NA	NA	0.778521	-0.127386	0.00540572	-0.0409225	0.206833	0.600788	-0.183228	0.369557	0.215145	0.546
SP117079	Breast-AdenoCA	no	yes			Wild type	Other	NA	647.007	841.634	-0.379412	0	47	NA	NA	NA	0.489508	0.828854	1.44046	0.00384391	-0.357712	0.22688	0.575545	-0.12894	-0.302994	0.004
SP117105	Breast-AdenoCA	no	yes			Wild type	Other	NA	495.954	736.476	-0.570433	1	369	NA	NA	NA	-1.40596	-0.360721	-0.353787	0.3519	-0.149907	-0.07308	-1.01588	-0.0605849	0.281386	0.202667
SP117108	Breast-AdenoCA	no	yes			Wild type	Other	NA	804.364	938.485	-0.222486	0	73	NA	NA	NA	-0.776574	0.352907	1.6832	0.322856	0.22436	0.247914	0.220393	-0.280034	-0.170188	0.015
SP117113	Breast-AdenoCA	no	yes			Wild type	Other	NA	762.785	769.41	-0.0124759	0	40	NA	NA	NA	0.760689	0.1847	-0.0783988	1.01787	0.833785	0.401009	1.38859	0.291796	0.14987	0.0176667
SP117126	Breast-AdenoCA	no	yes			Wild type	Other	NA	686.078	788.782	-0.201255	0	208	NA	NA	NA	0.702539	0.943357	1.20758	0.641854	0.691144	0.43151	-0.458561	1.90492	-0.344642	0.0976667
SP117127	Breast-AdenoCA	no	yes			Wild type	Other	NA	620.964	902.79	-0.539883	0	30	NA	NA	NA	-0.392636	-2.14841	0.0556782	-1.44536	-1.90326	-0.919815	-1.05873	0.155373	-0.173939	0.0223333
SP117136	Breast-AdenoCA	no	yes			Wild type	Other	NA	592.168	746.313	-0.333773	0	20	NA	NA	NA	1.44709	1.87002	0.796913	1.04076	2.43542	0.789924	1.92615	1.38987	0.159504	0.156
SP117162	Breast-AdenoCA	no	yes			Wild type	Other	NA	423.98	1057.47	-1.31855	0	1007	NA	NA	NA	NA	-0.871584	-0.245154	-0.606495	-1.25683	0.427754	-1.62455	0.497187	-0.880667	0.467667
SP117244	Breast-AdenoCA	no	yes			Wild type	Other	NA	1104.57	594.248	0.894342	0	89	NA	NA	NA	-0.783145	0.419374	-0.566664	2.283	0.305351	-0.12777	-0.062706	0.146309	0.0560098	0.029
SP117245	Breast-AdenoCA	no	yes			Wild type	Other	NA	864.146	673.634	0.35931	0	263	NA	NA	NA	0.166281	-0.0153066	-0.362919	-0.306529	-0.629254	0.379501	0.19538	-0.427443	0.436873	0.0866667
SP117250	Breast-AdenoCA	no	yes			Wild type	Other	NA	671.835	520.837	0.367275	0	116	NA	NA	NA	0.318218	0.329914	0.417476	1.03571	-0.318051	0.24697	-0.624218	0.129549	-0.656967	0.0286667
SP117257	Breast-AdenoCA	no	yes			Wild type	Other	NA	707.815	676.487	0.0653094	0	31	NA	NA	NA	0.0895056	-1.42072	1.54493	-0.239622	-1.68352	-0.180215	0.408545	-0.806541	0.185838	0.0263333
SP117312	Breast-AdenoCA	no	yes			Wild type	Other	NA	640.63	719.763	-0.16803	0	31	NA	NA	NA	3.28011	0.731154	0.442636	0.974842	0.699148	0.962654	2.89407	0.896953	0.0309503	0.371333
SP117344	Breast-AdenoCA	no	yes			Wild type	Other	NA	2887.95	862.353	1.7437	0	360	NA	NA	NA	-1.41789	-0.129316	0.300108	0.232329	-0.459375	-0.678582	-1.25768	0.745752	1.19708	0.202667
SP117354	Breast-AdenoCA	no	yes			Wild type	Other	NA	869.659	647.204	0.42623	0	193	NA	NA	NA	-0.287955	-0.126391	0.209621	1.06363	-0.718318	0.419743	-0.862826	-0.5175	-0.492574	0.0446667
SP117363	Breast-AdenoCA	no	yes			Wild type	Other	NA	2643.24	757.077	1.8038	0	1664	NA	NA	NA	-1.27058	-0.689136	-1.36047	1.32448	-1.22556	-0.640103	0.0591898	-1.53369	0.631921	0.639667
SP117369	Breast-AdenoCA	no	yes			Wild type	Other	NA	1016.1	731.367	0.47437	0	108	NA	NA	NA	0.958387	0.163576	0.672845	0.883282	0.316904	0.912564	2.04202	0.569091	-0.268319	0.181
SP117370	Breast-AdenoCA	no	yes			Wild type	Other	NA	749.568	704.977	0.0884822	0	28	NA	NA	NA	0.219634	0.0961298	0.124231	1.06732	-0.494603	-0.65889	-1.57858	0.256697	-0.225592	0.015
SP117372	Breast-AdenoCA	no	yes			Wild type	Other	NA	631.604	809.397	-0.357828	0	222	NA	NA	NA	-0.238473	0.653242	-0.534632	-0.035128	1.90534	0.00660467	-0.358944	0.851042	-0.312666	0.0376667
SP117378	Breast-AdenoCA	no	yes			Wild type	Other	NA	1287.66	707.808	0.863318	0	8	NA	NA	NA	1.53011	1.90414	0.572155	0.279277	1.02913	0.717791	0.626998	0.797032	0.432612	0.0816667
SP117402	Breast-AdenoCA	no	yes			Wild type	Other	NA	928.894	1031.85	-0.151643	0	78	NA	NA	NA	-0.620486	0.0342678	0.350626	-0.392335	-0.0475075	0.396381	-0.343856	-0.494505	-0.464145	0.0193333
SP117409	Breast-AdenoCA	no	yes			Wild type	Other	NA	842.076	951.066	-0.175595	0	515	NA	NA	NA	1.31476	2.7343	0.56799	1.59212	0.387414	0.260447	-0.0017363	0.419348	0.250453	0.201667
SP117454	Breast-AdenoCA	no	yes			Wild type	Other	NA	432.202	747.127	-0.789648	1	462	NA	NA	NA	-1.20979	-0.30943	0.307838	1.10737	0.44649	0.420688	0.46023	0.779293	0.593333	0.259
SP117538	Breast-AdenoCA	no	yes			Wild type	Other	NA	731.995	668.157	0.131647	1	681	NA	NA	NA	0.47064	0.0690092	0.889848	-0.687936	-0.94745	0.141659	-0.355255	0.148541	0.62853	0.460333
SP117552	Breast-AdenoCA	no	yes			Wild type	Other	NA	607.021	793.874	-0.387164	1	199	NA	NA	NA	-2.4729	-1.52605	0.0121601	0.691316	0.574991	0.611667	-0.0467061	0.341108	0.00199124	0.039
SP117593	Breast-AdenoCA	no	yes			Wild type	Other	NA	529.504	749.127	-0.500569	0	118	NA	NA	NA	0.985419	0.33978	0.508733	0.267444	-0.980827	0.548748	0.0746757	-0.501648	-0.0762202	0.0273333
SP117598	Breast-AdenoCA	no	yes			Wild type	Other	NA	538.865	960.299	-0.833561	0	65	NA	NA	NA	0.0385631	0.608695	1.63732	0.805959	1.07171	0.699744	1.53444	1.1316	0.310793	0.0186667
SP117614	Breast-AdenoCA	no	yes			Wild type	Other	NA	537.881	775.909	-0.5286	0	343	NA	NA	NA	-0.670809	0.031249	-1.12462	1.35033	0.0774397	0.802291	0.0523083	0.546418	0.781907	0.132333
SP117618	Breast-AdenoCA	no	yes			Wild type	Other	NA	1014.58	722.432	0.489944	0	25	NA	NA	NA	0.389657	0.888254	-0.462923	0.753646	1.89982	0.446672	0.460135	1.20577	0.640252	0.118333
SP117629	Breast-AdenoCA	no	yes			Wild type	Other	NA	1114.44	756.662	0.5586	0	365	NA	NA	NA	-1.93926	-1.01379	-0.817276	-1.11397	-1.10657	-0.673585	-1.07083	-0.570713	-0.321775	0.124
SP117639	Breast-AdenoCA	no	yes			Wild type	Other	NA	560.283	676.346	-0.271605	0	733	NA	NA	NA	1.75081	0.0937788	-0.260244	0.427032	0.648984	-0.0792189	-0.14773	0.0779944	0.524308	0.396
SP117676	Breast-AdenoCA	no	yes			Wild type	Other	NA	556.887	595.034	-0.0955861	0	85	NA	NA	NA	-0.0755979	-0.0538654	-0.0676552	0.169149	-0.0860685	-0.359986	-0.433062	1.17072	-0.332575	0.0143333
SP117710	Breast-AdenoCA	no	yes			Wild type	Other	NA	743.319	841.523	-0.17902	0	113	NA	NA	NA	0.190092	-0.169735	-1.62439	-0.425991	0.280455	-0.0588911	-1.16756	-1.28514	-0.151654	0.00533333
SP117724	Breast-AdenoCA	no	yes			Wild type	Other	NA	520.218	686.16	-0.399429	1	347	NA	NA	NA	-0.356853	-0.794666	-0.397253	-0.0667783	-1.09171	-0.568075	-1.42387	-0.193743	0.248754	0.200667
SP117728	Breast-AdenoCA	no	yes			Wild type	Other	NA	678.836	615.882	0.140411	1	42	NA	NA	NA	0.523204	-0.096066	-0.226702	0.988442	0.549997	-0.451301	-0.184173	0.733111	-0.411139	0.0376667
SP117778	Breast-AdenoCA	no	yes			Wild type	Other	NA	552.159	825.892	-0.580869	0	107	NA	NA	NA	-0.237433	-0.649749	-0.181026	0.990011	-0.927183	0.15252	0.596272	-0.422666	0.211829	0.037
SP117785	Breast-AdenoCA	no	yes			Wild type	Other	NA	638.815	538.814	0.24561	0	91	NA	NA	NA	0.366571	0.675806	1.29469	0.0325084	-0.257087	0.434763	0.214852	0.0579203	0.383271	0.057
SP117800	Breast-AdenoCA	no	yes			Wild type	Other	NA	443.817	701.178	-0.659815	1	338	NA	NA	NA	-0.21866	-1.15467	1.22888	0.528218	-0.846585	0.0860063	1.78188	-0.299286	0.420366	0.182667
SP117812	Breast-AdenoCA	no	yes			Wild type	Other	NA	616.835	694.554	-0.171203	0	79	NA	NA	NA	-0.428622	-0.881846	0.123322	-0.217022	0.10998	-0.707045	-0.0214706	0.673104	0.474047	0.0776667
SP117834	Breast-AdenoCA	no	yes			Wild type	Other	NA	567.921	756.051	-0.412795	1	399	NA	NA	NA	-1.04786	-0.772399	1.59837	0.497681	-1.03932	-0.537169	-0.863373	0.340237	0.74606	0.366
SP117840	Breast-AdenoCA	no	yes			Wild type	Other	NA	696.502	904.052	-0.376278	0	197	NA	NA	NA	-0.0296173	-0.676516	0.209755	-0.692124	-0.690332	-0.135645	0.0259475	-0.380251	-0.828213	0.0213333
SP117850	Breast-AdenoCA	no	yes			Wild type	Other	NA	704.575	517.131	0.446225	0	47	NA	NA	NA	0.217302	-0.906991	-0.0960205	-0.342495	-0.935895	-0.381046	-0.451231	-0.34469	-0.87363	0.0803333
SP117882	Breast-AdenoCA	no	yes			Wild type	Other	NA	560.122	800.231	-0.514674	1	499	NA	NA	NA	1.09233	0.91441	0.807368	0.668378	-0.74053	0.967677	0.556393	-1.1503	-0.177707	0.185333
SP117887	Breast-AdenoCA	no	yes			Wild type	Other	NA	644.597	758.091	-0.233973	0	303	NA	NA	NA	-0.772004	-0.31548	-1.13617	-0.534639	-0.183	-0.206942	-1.0657	-0.223462	0.1019	0.0253333
SP117901	Breast-AdenoCA	no	yes			Wild type	Other	NA	1022.81	489.834	1.06218	0	708	NA	NA	NA	0.480378	0.0315447	0.709049	1.29076	-0.611507	-0.520942	-0.266959	0.944039	-0.150928	0.195
SP117919	Breast-AdenoCA	no	yes			Wild type	Other	NA	486.712	654.065	-0.426365	0	643	NA	NA	NA	-0.604726	-0.757706	-0.640822	-0.0750152	-1.08938	0.121637	-1.47635	0.539961	0.0276043	0.217
SP117933	Breast-AdenoCA	no	yes			Wild type	Other	NA	735.765	550.361	0.418868	0	194	NA	NA	NA	1.63376	-0.0441902	-0.000477459	-0.0314149	-0.247539	0.223296	0.102417	-0.070965	-0.459753	0.0263333
SP117944	Breast-AdenoCA	no	yes			Wild type	Other	NA	915.873	743.364	0.30108	0	598	NA	NA	NA	-0.539849	0.109929	-0.0982497	-0.323648	0.368737	-0.771237	-0.811078	-0.199857	-0.0757165	0.150333
SP117983	Breast-AdenoCA	no	yes			Wild type	Other	NA	589.245	748.178	-0.344512	0	703	NA	NA	NA	-2.43743	-0.48336	0.0576148	-0.10878	-0.786165	0.071474	-0.342946	-0.139662	-0.00931555	0.273
SP118012	Breast-AdenoCA	no	yes			Wild type	Other	NA	504.002	712.14	-0.498732	0	53	NA	NA	NA	-0.250188	-0.345611	0.371926	0.212158	0.530206	0.295129	-0.326996	-0.257626	0.0824771	0.0173333
SP118038	Breast-AdenoCA	no	yes			Wild type	Other	NA	683.496	866.143	-0.341673	1	337	NA	NA	NA	-1.17069	0.608121	0.133902	0.359555	-0.229544	-0.453953	0.322922	0.339778	0.0663187	0.198333
SP118073	Breast-AdenoCA	no	yes			Wild type	Other	NA	771.436	787.349	-0.0294571	0	31	NA	NA	NA	0.64633	1.35299	1.53918	-0.253716	0.85743	0.302688	-0.183805	0.420507	0.465752	0.0693333
SP118074	Breast-AdenoCA	no	yes			Wild type	Other	NA	661.057	753.433	-0.188705	2	535	NA	NA	NA	-0.119922	-1.00573	0.670961	0.584267	-0.699556	-0.800829	-1.55919	-1.2076	1.51472	0.305667
SP118077	Breast-AdenoCA	no	yes			Wild type	Other	NA	859.106	664.226	0.371161	0	152	NA	NA	NA	-1.07765	-0.763274	-0.0095033	-0.725094	-0.022387	-0.814265	-0.361769	0.186179	0.158501	0.015
SP11808	Breast-AdenoCA	yes	yes			Wild type	Other	0.0166144	567.894	510.168	0.15465	0	719	4	0.0377294	0	-0.182861	0.285574	-0.0114208	-0.944019	-0.89306	-0.0835232	-0.632716	-0.0663136	0.325514	0.347333
SP11878	Breast-AdenoCA	yes	yes			Wild type	Other	0.163181	190.227	329.375	-0.792006	0	491	3	0.0156183	0	-0.97665	0.169058	0.0290357	-0.83014	-0.0344163	0.550785	-0.27978	0.855912	1.16482	0.197
SP11948	Breast-AdenoCA	yes	yes			Wild type	Other	0.246876	1544.47	552.16	1.48396	2	1067	1	0.00608317	0	1.44676	-0.278651	-0.613067	-2.42038	-0.65995	-1.31185	-1.30069	-0.140641	0.958048	0.541
SP12049	Breast-AdenoCA	yes	yes			Wild type	Other	0.194486	292.665	651.006	-1.15342	1	1806	0	0	0	-1.55732	0.11812	0.555911	-0.291454	0.040337	-0.0497639	0.741076	0.35574	0.206255	0.623
SP12186	Breast-AdenoCA	yes	yes			Wild type	Other	0	392.296	531.944	-0.439334	0	313	29	0.190198	0	1.41978	-0.500051	0.243726	-0.284506	-0.544985	0.335115	-0.246282	0.492943	-0.0280443	0.0376667
SP124193	Breast-AdenoCA	no	yes			Wild type	Other	NA	926.975	709.174	0.38639	0	48	NA	NA	NA	-0.548764	-0.981274	0.00736248	-0.570806	-1.30059	-0.538826	-1.36819	0.156716	-0.728445	0.0533333
SP124195	Breast-AdenoCA	no	yes			Wild type	Other	NA	714.768	716.334	-0.00315598	0	138	NA	NA	NA	-0.769749	-0.784667	0.375529	-0.62142	-0.856331	0.48229	-0.641582	0.930195	-0.313129	0.0203333
SP124197	Breast-AdenoCA	no	yes			Wild type	Other	NA	400.577	614.303	-0.61687	0	557	NA	NA	NA	0.889996	-0.584999	-0.352153	-0.0753926	0.402365	1.06722	-1.10799	0.159137	1.03656	0.219667
SP124199	Breast-AdenoCA	no	yes			Wild type	Other	NA	532.138	675.71	-0.344605	0	47	NA	NA	NA	-1.69858	-2.06083	-0.830989	0.444297	-1.5839	-1.29305	-1.01671	-1.07642	0.495283	0.0566667
SP124207	Breast-AdenoCA	no	yes			Wild type	Other	NA	338.357	611.699	-0.854276	2	482	NA	NA	NA	-0.0806864	0.43381	-0.593022	-0.520385	-1.87015	-0.492523	-1.47232	1.06844	0.589412	0.320667
SP13036	Breast-AdenoCA	yes	yes			Wild type	Other	0.452546	176.437	387.08	-1.13348	0	433	3	0.0146499	0	2.95923	0.813356	0.0117552	0.0266228	0.245875	0.144036	0.158862	-0.403169	0.653316	0.366
SP2144	Breast-AdenoCA	no	yes			Wild type	Other	NA	681.032	977.939	-0.522023	0	590	NA	NA	NA	0.93081	-0.496781	0.380895	-1.27698	0.483171	0.442762	1.44454	-0.338574	-0.340942	0.179667
SP2145	Breast-AdenoCA	no	yes			Wild type	Other	NA	831.078	1762.57	-1.08462	0	522	NA	NA	NA	-0.588721	-0.56015	-0.45621	-0.59964	-0.590005	0.493327	-2.1266	-0.278709	0.71817	0.411
SP2146	Breast-AdenoCA	no	yes			Wild type	Other	NA	1214.18	1424.08	-0.230044	0	962	NA	NA	NA	-0.0452505	-0.106135	-0.12162	2.43447	0.488363	0.672184	-0.0400755	0.0151712	0.100648	0.434
SP2147	Breast-AdenoCA	no	yes			Wild type	Other	NA	314.295	461.796	-0.555138	2	406	NA	NA	NA	2.00608	0.917238	0.743832	1.90357	0.413687	-0.444511	-0.422827	1.55703	0.183291	0.386667
SP2148	Breast-AdenoCA	no	yes			Wild type	Other	NA	368.598	478.766	-0.377273	2	542	NA	NA	NA	-0.237983	0.0553451	0.228019	0.977298	0.0874518	-0.163251	-0.395658	-0.135412	0.527092	0.436333
SP2150	Breast-AdenoCA	no	yes			Wild type	Other	NA	446.529	790.66	-0.824305	0	246	NA	NA	NA	-0.364514	0.0250857	0.183122	0.450125	0.480919	0.642479	-0.578111	-0.567723	0.318309	0.047
SP2151	Breast-AdenoCA	no	yes			Wild type	Other	NA	1631.89	986.628	0.725966	1	244	NA	NA	NA	0.911948	0.150611	0.822483	0.213668	0.159566	-0.524258	-0.786048	0.142864	0.550353	0.139333
SP2152	Breast-AdenoCA	no	yes			Wild type	Other	NA	621.743	810.28	-0.382102	1	510	NA	NA	NA	-0.576682	-0.0162258	-1.9955	-0.151991	0.290207	-0.282643	-3.83443	-2.22279	0.122893	0.253
SP2153	Breast-AdenoCA	no	yes			Wild type	Other	NA	442.413	714.864	-0.692274	1	528	NA	NA	NA	-1.93578	1.01554	-2.61636	-0.679962	-0.00709237	-2.50847	-2.09037	0.481403	0.831446	0.312
SP2154	Breast-AdenoCA	no	yes			Wild type	Other	NA	1191.01	610.528	0.96405	0	501	NA	NA	NA	0.420997	0.847032	0.556505	0.938137	0.436954	0.291256	1.35839	-0.176899	-0.267438	0.180667
SP2155	Breast-AdenoCA	no	yes			Wild type	Other	NA	672.725	654.419	0.0398015	0	852	NA	NA	NA	0.00684391	0.885067	1.67278	0.961945	0.22658	0.831858	-0.526116	1.0741	1.07747	0.345667
SP2156	Breast-AdenoCA	no	yes			Wild type	Other	NA	1491.36	725.152	1.04027	2	498	NA	NA	NA	1.25385	0.583547	0.177624	1.03195	1.831	0.822118	0.391091	0.00596504	1.21858	0.475
SP2158	Breast-AdenoCA	no	yes			Wild type	Other	NA	474.184	712.916	-0.588285	0	715	NA	NA	NA	0.31569	0.00509253	0.248221	0.803886	1.50104	-0.047747	0.873776	0.619445	0.127654	0.149
SP2159	Breast-AdenoCA	no	yes			Wild type	Other	NA	502.716	702.831	-0.483433	1	268	NA	NA	NA	0.483139	0.869289	0.963448	1.77978	0.492359	0.856088	0.460401	0.258048	0.682132	0.108333
SP2160	Breast-AdenoCA	no	yes			Wild type	Other	NA	728.069	756.665	-0.0555787	0	394	NA	NA	NA	0.245038	1.38385	0.0872548	-0.128188	0.942928	-0.229768	0.353594	-0.118982	-0.548875	0.128333
SP2293	Breast-AdenoCA	no	no			Wild type	Other	NA	375.52	391.64	-0.060637	0	58	NA	NA	NA	0.961043	-0.358597	-0.448167	-0.271935	0.375041	0.643149	-0.0957714	0.296954	-0.0385009	0.0133333
SP2349	Breast-AdenoCA	no	yes			Wild type	Other	NA	1970.68	755.449	1.38329	1	1645	NA	NA	NA	-1.36935	-0.232966	-1.06862	0.146148	-0.588419	-0.296891	-0.873286	-0.115817	1.19927	0.641667
SP2357	Breast-AdenoCA	no	yes			Wild type	Other	NA	641.121	730.402	-0.188095	1	857	NA	NA	NA	-1.17603	-0.47145	-0.679207	0.319874	-0.258931	0.820823	-0.286766	-0.0302137	0.302882	0.432667
SP2714	Breast-AdenoCA	yes	yes			Wild type	Other	0.0679987	220.219	429.26	-0.962915	2	1095	21	0.122979	0	-0.291291	0.128091	-0.523599	-0.493324	-1.82317	-0.854712	1.27262	0.425136	-0.200971	0.395667
SP2731	Breast-AdenoCA	yes	yes			Wild type	Other	0.027589	303.737	422.177	-0.475026	1	980	52	0.396974	0	-0.178176	-0.14901	-0.352704	1.07788	-0.850415	0.264128	-0.308707	-0.476086	-0.501303	0.405333
SP2766	Breast-AdenoCA	yes	yes			Wild type	Other	0.0497583	474.703	470.044	0.0142305	2	481	2	0.0104217	0	0.755581	0.183352	-0.314352	0.915804	0.507303	-0.74942	-0.217968	-0.129431	1.4502	0.483333
SP2793	Breast-AdenoCA	yes	yes			Wild type	Other	0.118693	405.129	734.33	-0.858048	5	1545	6	0.032706	0	0.18244	0.154833	-0.0619125	0.106274	-0.48315	-0.904521	-0.78978	-0.288784	0.544986	0.566333
SP2799	Breast-AdenoCA	yes	yes			Wild type	Other	0.00451677	709.17	390.421	0.861102	0	38	0	0	0	0.622887	0.607365	0.597506	0.634407	-0.333331	0.132096	0.336981	-0.20249	0.229146	0.0576667
SP2801	Breast-AdenoCA	yes	yes			Wild type	Other	0.0651278	521.604	538.705	-0.04654	1	1709	5	0.0225764	0	-0.324132	0.460833	0.0679677	-1.68512	-0.42353	0.419719	0.196358	0.362296	0.60233	0.668333
SP2826	Breast-AdenoCA	yes	yes			Wild type	Other	0.0198932	597.431	856.189	-0.519157	0	663	15	0.0992542	0	0.509184	0.538758	0.304123	0.277577	0.399172	0.379769	1.26226	0.118726	0.455227	0.209
SP2881	Breast-AdenoCA	yes	yes			Wild type	Other	0.891602	688.912	451.152	0.610707	0	591	3	0.0210006	0	0.485076	0.0456971	-0.0398328	0.848361	-0.0116393	-1.08568	-1.3245	0.772718	0.53591	0.231
SP2997	Breast-AdenoCA	yes	yes			Wild type	Other	0.00639865	332.901	706.627	-1.08585	0	166	6	0.0590764	0	-3.26344	-1.44006	-0.434912	-0.851238	-2.85529	-0.52829	-0.390516	-0.294673	-0.217822	0.075
SP3016	Breast-AdenoCA	yes	yes			Wild type	Other	0.0228477	427.708	581.808	-0.443919	0	1075	44	0.237869	0	2.31795	0.600128	0.553129	1.39407	-0.209855	-0.301346	0.238395	0.677381	1.157	0.430333
SP3415	Breast-AdenoCA	yes	yes			Wild type	Other	0.185653	506.856	875.689	-0.788844	1	1413	8	0.037341	0	-0.859716	-0.358179	-0.130989	0.406872	-0.476717	0.208201	0.875908	0.288886	0.906887	0.565333
SP3631	Breast-AdenoCA	yes	yes			Wild type	Other	0.0435857	442.22	484.598	-0.132023	0	841	6	0.0389154	0	1.01641	0.11532	0.332314	-2.12578	0.125158	0.840833	-0.0761472	-0.530551	-0.0241322	0.315
SP4265	Breast-AdenoCA	yes	yes			Wild type	Other	0.0857809	346.016	435.086	-0.330463	2	498	11	0.0752009	0	-0.654517	1.32481	-0.53567	0.271497	0.371499	-0.367771	-0.228473	-0.467423	-0.307767	0.396333
SP4472	Breast-AdenoCA	yes	yes			Wild type	Other	0.0408188	320.986	530.919	-0.725979	1	1557	42	0.324909	0	-0.922493	-0.458943	0.383897	-0.662549	-0.0853844	-0.327094	1.04472	-1.3779	0.0566805	0.532
SP4523	Breast-AdenoCA	yes	yes			Wild type	Other	0.561065	3126.31	544.445	2.5216	1	658	7	0.0388851	0	-0.136345	-1.38305	-0.247226	-1.16169	-1.56989	-1.34932	-0.613514	-0.315696	0.882747	0.322
SP4535	Breast-AdenoCA	yes	yes			Wild type	Other	0.0224483	292.845	318.1	-0.119344	0	298	18	0.137019	0	0.57779	0.40479	-0.481897	0.416787	0.170895	0.37	0.125795	-0.0152641	-0.303211	0.031
SP4557	Breast-AdenoCA	yes	yes			Wild type	Other	0.579553	318.179	596.536	-0.90677	0	257	0	0	0	-2.38015	0.165588	0.031956	-0.420965	1.64219	0.124656	-0.570451	0.847921	0.253133	0.0516667
SP4593	Breast-AdenoCA	yes	yes			Wild type	Other	0.507975	329.084	493.168	-0.583624	0	242	7	0.037117	0	0.672594	1.01371	0.17637	0.466905	0.750038	0.534293	0.119904	0.504692	0.164475	0.025
SP4820	Breast-AdenoCA	yes	yes			Wild type	Other	0.0713197	326.654	380.55	-0.220323	0	343	6	0.0329302	0	1.29462	0.10196	-0.271047	-0.222665	1.6035	0.331599	0.832398	0.138277	1.26097	0.116667
SP4875	Breast-AdenoCA	yes	yes			Wild type	Other	0.0268406	395.269	473.971	-0.261963	0	1162	0	0	0	-0.0702914	-0.152598	-0.373386	-0.020489	-0.395324	0.463052	0.510179	-0.333378	-0.00595144	0.417667
SP5017	Breast-AdenoCA	yes	yes			Wild type	Other	0.0468242	355.665	674.764	-0.923867	2	283	3	0.0164001	0	-0.784505	0.649134	0.322781	0.0918804	0.0619772	-0.650375	0.622169	-0.0238166	0.520071	0.238667
SP5052	Breast-AdenoCA	yes	yes			Wild type	Other	0.401016	349.98	415.915	-0.249015	5	2535	23	0.159401	2	0.281034	0.254734	-0.0422287	0.857724	0.563189	0.716061	0.422074	0.175138	-0.0804259	0.722333
SP5279	Breast-AdenoCA	yes	yes	ATRX_DAXX_trunc		ATRX_DAXX_trunc	ATRX_DAXX_trunc	0.0408637	297.734	507.229	-0.768612	1	1444	0	0	0	0.590868	-0.123019	0.0346083	2.17754	0.820151	0.0579219	-0.0392125	-0.161996	-0.406005	0.822
SP5381	Breast-AdenoCA	yes	yes			Wild type	Other	0.00391645	383.266	490.262	-0.355209	0	35	8	0.0617584	0	1.43725	0.676842	0.187203	0.248728	-0.119604	0.5018	0.128032	0.512647	-0.40707	0.013
SP5393	Breast-AdenoCA	yes	yes			Wild type	Other	0.604367	1192.71	570.666	1.06352	0	221	1	0.00736403	0	-0.719473	-0.499792	-0.161941	0.396176	-0.0836746	0.00503525	-0.0268773	-0.00135475	0.728626	0.0843333
SP5448	Breast-AdenoCA	yes	yes			Wild type	Other	0.0300783	203.077	558.829	-1.46038	1	630	2	0.0190257	0	-0.912743	1.04128	-0.209396	-0.537828	-0.502497	-0.927846	1.70026	-0.330954	-0.514421	0.285667
SP5473	Breast-AdenoCA	yes	yes			Wild type	Other	0.0694738	349	364.085	-0.0610505	0	896	0	0	0	NA	0.811043	-0.548759	0.759343	0.8125	-0.271643	-0.149872	-0.259267	0.615299	0.439333
SP5559	Breast-AdenoCA	yes	yes	ATRX_DAXX_trunc		ATRX_DAXX_trunc	ATRX_DAXX_trunc	0.0418555	301.709	508.367	-0.752715	12	473	6	0.0422383	0	0.0301931	-0.163756	0.521034	-0.303055	0.632526	-0.0792215	0.434577	0.37759	-0.719145	0.832
SP5636	Breast-AdenoCA	yes	yes			Wild type	Other	0	558.986	528.529	0.0808275	3	428	1	0.00983997	0	0.123926	-0.244149	-0.426062	-1.22339	0.0626549	-0.409468	0.26536	-0.079373	0.231223	0.471333
SP5784	Breast-AdenoCA	yes	yes	ATRX_DAXX_trunc		ATRX_DAXX_trunc	ATRX_DAXX_trunc	0	413.734	633.858	-0.615457	2	1540	2	0.0209415	0	-0.331473	0.000746713	-0.199963	-0.692011	0.447369	0.276697	-0.423405	0.346715	-0.0961486	0.865333
SP5808	Breast-AdenoCA	yes	yes			Wild type	Other	0.125113	706.503	812.036	-0.200849	4	1415	2	0.0128229	0	-0.782719	-0.776308	-0.350984	0.113652	-0.4363	-0.868507	-0.658025	-0.300922	0.718974	0.590667
SP5820	Breast-AdenoCA	yes	yes			Wild type	Other	0.0246674	268.793	573.104	-1.0923	1	1239	11	0.0888084	0	-1.42556	1.03916	0.149991	-0.166173	-0.26466	-0.905869	0.996503	-0.966043	-0.466458	0.411
SP5844	Breast-AdenoCA	yes	yes			Wild type	Other	0.290033	158.926	326.201	-1.03741	0	575	3	0.0327137	0	-1.01122	-0.0185483	-0.76259	1.43826	0.174179	-0.199587	0.176324	0.124217	1.14855	0.354
SP5980	Breast-AdenoCA	yes	yes			Wild type	Other	0.540715	585.068	522.829	0.162265	1	1500	2	0.0106381	0	1.35076	0.542587	0.167164	1.525	-0.0309833	-0.0266816	0.805385	0.812223	1.2101	0.519667
SP6115	Breast-AdenoCA	yes	yes			Wild type	Other	0.0554341	379.244	506.839	-0.418403	1	228	6	0.0429128	0	-0.857123	-0.293041	0.170645	0.249113	-0.449018	-0.00743981	1.07376	0.539797	-0.281792	0.0213333
SP6223	Breast-AdenoCA	yes	yes			Wild type	Other	0.196265	334.658	510.823	-0.610135	0	527	0	0	0	-2.41752	-0.938031	-0.528935	-1.12612	-2.36783	-0.173362	-2.31462	-1.15697	-0.843011	0.234
SP6429	Breast-AdenoCA	yes	yes		TERT_amp	TERT_amp	TERT_mod	0.0725215	443.553	636.231	-0.520444	0	918	0	0	0	-1.85495	-1.21029	-1.55968	-1.40364	-0.205582	-1.32935	-1.03805	-1.19553	0.359368	0.302333
SP6519	Breast-AdenoCA	yes	yes			Wild type	Other	0.0162466	376.28	353.591	0.0897265	0	245	1	0.00574959	0	0.149788	0.885522	-0.89145	0.567716	0.917838	0.994252	-0.973254	-0.304977	0.701952	0.0683333
SP6673	Breast-AdenoCA	yes	yes	ATRX_DAXX_non_trunc		ATRX_DAXX_non_trunc	Other	0.0541516	250.281	593.939	-1.24677	0	694	7	0.0425809	0	-0.917565	-1.2813	0.380842	-1.70245	-2.51584	0.17102	0.141018	-1.64498	-0.783546	0.422
SP6730	Breast-AdenoCA	yes	yes			Wild type	Other	0.0226981	269.048	617.156	-1.19777	0	405	6	0.0342574	0	-0.809982	0.217815	0.903973	0.0296257	-0.157998	0.506671	0.260275	0.384494	-0.199257	0.351667
SP6766	Breast-AdenoCA	yes	yes			Wild type	Other	0.0501785	438.88	648.125	-0.562446	0	43	1	0.00568472	0	-0.272319	1.3161	-0.382144	-1.01718	-0.200521	0.451901	-0.471422	0.00889887	0.209254	0.0296667
SP6813	Breast-AdenoCA	yes	yes			Wild type	Other	0.0703448	406.661	427.063	-0.0706245	0	981	4	0.0232249	0	0.0085085	0.626867	-0.389322	-0.146182	1.32263	-0.18375	-0.506683	-0.339457	0.71666	0.423333
SP6825	Breast-AdenoCA	yes	yes			Wild type	Other	0.0384576	295.165	489.116	-0.728655	0	950	1	0.00382552	0	0.991951	0.108064	-0.394116	-1.30147	-0.503289	-1.0789	-0.913374	-1.37645	-0.248632	0.236667
SP7171	Breast-AdenoCA	yes	yes			Wild type	Other	0.0866965	462.364	925.378	-1.00101	0	119	7	0.0556138	0	0.703174	-0.0822257	-0.980228	0.349384	0.276405	-1.57008	-0.3694	0.245808	1.40392	0.0983333
SP7291	Breast-AdenoCA	yes	yes			Wild type	Other	0.178462	440.748	479.17	-0.120582	0	128	7	0.0588412	0	0.256299	0.72858	0.100273	-0.879446	-0.183405	0.0957749	-0.582988	-0.227648	0.266109	0.013
SP7378	Breast-AdenoCA	yes	yes			Wild type	Other	0.150049	590.888	529.449	0.158392	2	790	4	0.0262512	0	0.550875	1.27733	-0.143476	0.387904	0.861238	-0.277783	-0.766198	0.476849	0.315958	0.510667
SP7421	Breast-AdenoCA	yes	yes			Wild type	Other	0.133623	341.09	527.82	-0.629893	0	364	12	0.0891347	0	-3.57393	-1.83345	1.04511	-1.74009	-2.06046	-0.322404	0.363279	0.224822	0.310856	0.179667
SP7692	Breast-AdenoCA	yes	yes			Wild type	Other	0.148014	294.414	600.646	-1.02867	2	1172	1	0.00671189	0	-1.69046	0.16623	-0.508084	0.591786	1.09511	0.925464	-0.100713	-0.637126	-0.0978505	0.688
SP7785	Breast-AdenoCA	yes	yes			Wild type	Other	0.00359579	752.916	514.223	0.550096	0	283	0	0	0	0.32625	1.36502	0.763924	0.845855	0.784677	-0.407634	0.478133	0.658695	0.929705	0.111333
SP8085	Breast-AdenoCA	yes	yes			Wild type	Other	0.179291	910.347	464.014	0.972249	1	1073	3	0.0205509	0	-0.525187	0.379897	-0.0291244	1.03685	-0.439534	0.112657	-0.826929	-0.718378	1.21526	0.486
SP8157	Breast-AdenoCA	yes	yes			Wild type	Other	0.0604522	589.263	491.12	0.262838	0	673	9	0.0588221	0	0.858311	0.737913	-0.00281446	0.19726	0.976702	0.11975	0.812611	1.05735	0.0637763	0.161
SP8229	Breast-AdenoCA	yes	yes			Wild type	Other	0.0925546	319.51	604.218	-0.919208	0	313	6	0.0244564	0	2.39648	0.40485	0.211214	-2.62545	0.153088	0.291248	0.119911	-0.92189	0.036627	0.0586667
SP8394	Breast-AdenoCA	yes	yes			Wild type	Other	0.0338326	263.11	656.511	-1.31915	0	552	1	0.00762589	0	0.242588	1.332	0.553166	0.963796	1.21084	0.294671	2.05102	0.0785351	0.059056	0.269
SP8564	Breast-AdenoCA	yes	yes			Wild type	Other	0.136265	239.974	601.069	-1.32465	0	783	2	0.0128667	0	-1.36751	0.602562	0.271921	0.0707142	2.16413	-0.117244	-0.0515466	0.119573	0.402561	0.523
SP8660	Breast-AdenoCA	yes	yes			Wild type	Other	0.0489941	308.895	524.053	-0.762593	0	335	3	0.0193017	0	NA	0.680629	-0.372826	1.14088	2.11503	0.11431	2.29688	-0.472571	0.152771	0.224667
SP8795	Breast-AdenoCA	yes	yes			Wild type	Other	0.4278	228.265	582.322	-1.35111	1	602	3	0.0169191	0	0.970629	-1.62369	0.441272	-1.43579	-0.461267	-0.19755	-0.0907283	0.0641706	0.297724	0.428667
SP8831	Breast-AdenoCA	yes	yes			Wild type	Other	0.0704318	336.504	557.7	-0.728868	0	1600	8	0.047016	0	-0.0319935	0.919233	0.133047	0.897753	1.83451	0.844347	0.864512	0.623138	1.2843	0.531
SP8891	Breast-AdenoCA	yes	yes	ATRX_DAXX_trunc		ATRX_DAXX_trunc	ATRX_DAXX_trunc	0.069067	368.342	822.066	-1.15821	1	399	13	0.0848657	0	-0.711617	1.45616	0.863769	-0.912298	0.150011	-0.340453	0.436067	0.402685	0.210678	0.72
SP8987	Breast-AdenoCA	yes	yes			Wild type	Other	0.00810737	381.497	511.976	-0.424403	0	694	1	0.00507439	0	-1.59552	-0.268572	-0.366574	0.853181	-1.44409	0.0495952	-0.3401	-0.167265	0.531628	0.399333
SP9251	Breast-AdenoCA	yes	yes	ATRX_DAXX_trunc		ATRX_DAXX_trunc	ATRX_DAXX_trunc	0.00814363	431.911	517.875	-0.26187	2	1040	10	0.0454017	4	-0.527461	-0.508659	-0.918509	0.000183976	0.0362344	0.299153	-0.498159	0.0681124	0.0407374	0.829333
SP9433	Breast-AdenoCA	yes	yes			Wild type	Other	0.00408899	294.064	546.593	-0.894337	0	194	11	0.0815163	0	0.803581	0.339944	0.832755	0.231666	0.118217	0.567026	0.485269	0.696092	-0.222545	0.0136667
SP9481	Breast-AdenoCA	yes	yes			Wild type	Other	0.195825	311.779	564.165	-0.855595	0	556	4	0.0305184	0	-1.21396	-0.00532375	-0.142088	-0.823995	0.112164	-0.74832	1.04633	-0.576651	0.690518	0.166333
SP96147	Breast-AdenoCA	yes	yes			Wild type	Other	1.15441	356.953	687.345	-0.945301	1	266	0	0	0	-0.0688649	0.753149	-0.362821	-0.332113	1.07959	-0.449704	0.0293452	-0.176375	0.123038	0.0843333
SP96163	Breast-AdenoCA	yes	yes			Wild type	Other	1.48591	285.209	484.865	-0.765563	1	1764	0	0	0	-0.975084	-0.649902	0.403389	-0.91997	0.12841	0.485319	-0.182176	1.06471	0.80627	0.668
SP9648	Breast-AdenoCA	yes	no			Wild type	Other	5.55403	484.142	550.063	-0.184167	1	1331	0	0	0	2.70834	0.0100633	0.421597	0.598801	1.13393	0.38951	0.763118	0.587264	1.09792	0.508333
SP96511	Breast-AdenoCA	yes	yes			Wild type	Other	0.293469	297.626	548.341	-0.881575	0	958	2	0.0118641	0	0.712612	-0.483811	0.0111601	0.316977	-0.95168	-0.114305	0.833918	-0.597804	0.0819625	0.319333
SP9816	Breast-AdenoCA	yes	yes			Wild type	Other	0.0516188	256.511	530.3	-1.04779	1	942	1	0.00605077	0	0.804632	0.721068	0.323358	0.234976	0.183559	0.262119	0.698249	0.201341	-0.176375	0.405
SP9930	Breast-AdenoCA	yes	yes			Wild type	Other	0.276292	536.25	560.218	-0.0630827	0	861	6	0.0369852	0	0.405044	0.214381	0.211362	-1.03785	-0.2734	-0.299768	1.05709	0.362862	1.09837	0.332333
SP9979	Breast-AdenoCA	yes	yes			Wild type	Other	0.0367596	363.254	458.983	-0.337464	0	95	3	0.017264	0	-0.361233	-0.212892	0.256719	-1.30362	-1.77941	-0.263485	-0.573394	-0.436198	-0.732187	0.0246667
SP117698	Breast-DCIS	no	yes			Wild type	Other	NA	677.632	776.281	-0.196077	0	37	NA	NA	NA	1.41364	0.972396	2.02848	0.514773	0.524064	-0.109431	0.27987	0.633389	0.978147	0.0586667
SP124201	Breast-DCIS	no	yes			Wild type	Other	NA	1332.53	790.565	0.753209	0	161	NA	NA	NA	0.0485231	0.275426	-1.51274	0.702852	0.22697	0.144572	-0.266455	-0.448233	1.02587	0.074
SP2143	Breast-DCIS	no	yes			Wild type	Other	NA	652.195	2756.96	-2.0797	0	200	NA	NA	NA	-1.55723	0.287186	1.7413	0.678324	0.305677	-0.152426	-0.0700468	-0.200248	0.057069	0.16
SP117247	Breast-LobularCA	no	yes	ATRX_DAXX_non_trunc		ATRX_DAXX_non_trunc	Other	NA	559.652	555.827	0.00989324	0	207	NA	NA	NA	0.143824	-0.558387	0.394172	0.29187	0.433206	-0.000903399	-0.0652832	-0.0784687	-1.5665	0.409667
SP117362	Breast-LobularCA	no	yes			Wild type	Other	NA	898.054	781.6	0.200372	0	256	NA	NA	NA	-0.84459	-0.468304	-1.54722	1.30409	0.209549	-0.453069	-0.924912	-1.3323	-0.42704	0.016
SP117470	Breast-LobularCA	no	yes			Wild type	Other	NA	558.749	729.525	-0.384756	0	725	NA	NA	NA	0.0942272	0.429882	0.3733	-0.0199602	-0.0304383	-0.0041422	-0.109298	0.0635597	-0.320357	0.239
SP117586	Breast-LobularCA	no	yes			Wild type	Other	NA	1048.86	801.382	0.388267	0	60	NA	NA	NA	-0.647715	-0.107601	0.555169	-0.88866	-0.0707479	0.0409488	0.0684743	-0.534957	0.134064	0.0193333
SP117709	Breast-LobularCA	no	yes			Wild type	Other	NA	746.222	735.244	0.0213814	0	644	NA	NA	NA	0.381281	0.462062	-1.67844	-0.713682	0.515707	0.0402754	-1.00172	-0.0595116	0.378786	0.290667
SP124191	Breast-LobularCA	no	yes			Wild type	Other	NA	610.413	841.93	-0.463915	0	31	NA	NA	NA	3.14055	4.77957	-0.446948	1.31124	1.37051	0.875984	0.848211	0.606643	-0.0729875	0.011
SP12856	Breast-LobularCA	yes	yes			Wild type	Other	0.0150122	284.587	327.572	-0.202941	0	146	2	0.00975869	0	0.204085	-0.440757	0.720755	0.335526	-0.555628	-0.944909	-0.32333	0.983582	0.352992	0.0296667
SP2157	Breast-LobularCA	no	yes			Wild type	Other	NA	1059.99	739.953	0.518542	0	98	NA	NA	NA	-0.122686	0.75526	0.342226	1.25287	1.0241	0.789114	0.83032	0.594499	0.52918	0.0853333
SP2781	Breast-LobularCA	yes	yes			Wild type	Other	0.136551	1298.8	413.347	1.65175	0	92	8	0.0477323	0	0.476124	-0.178432	-0.18784	-0.31442	-0.836285	-0.179796	-0.765467	0.105723	0.953768	0.091
SP3368	Breast-LobularCA	yes	yes			Wild type	Other	0.00392663	376.315	504.002	-0.421488	0	223	0	0	0	-1.11732	-0.132359	-0.493815	-0.763651	1.74463	0.399364	0.215801	-0.293265	-0.280028	0.048
SP5666	Breast-LobularCA	yes	yes			Wild type	Other	0.206013	463.314	551.97	-0.2526	0	258	7	0.0465576	0	-1.20993	-0.878901	-0.555134	-1.19284	-1.09097	-0.493675	-0.494859	-0.922053	0.228278	0.0443333
SP7456	Breast-LobularCA	yes	yes			Wild type	Other	0.117177	428.499	578.892	-0.434004	0	240	1	0.00726177	0	0.450961	0.427259	-0.843245	-0.700229	-0.0609216	-0.69201	-0.0788302	-0.122029	-0.181943	0.0116667
SP8532	Breast-LobularCA	yes	yes			Wild type	Other	0.0374857	235.342	636.956	-1.43644	0	315	3	0.016209	0	-0.546599	0.305005	-0.556289	-1.12684	-0.472465	0.95384	0.468928	-1.2781	0.308872	0.145333
SP107650	Cervix-AdenoCA	yes	yes			Wild type	Other	0.489568	177.889	555.542	-1.64292	0	121	2	0.00974641	0	-1.32137	-0.342235	-0.0810994	-1.60672	-0.932704	0.407325	-0.0342168	-0.678037	0.228579	0.128333
SP109953	Cervix-AdenoCA	yes	yes	ATRX_DAXX_non_trunc		ATRX_DAXX_non_trunc	Other	0.285802	133.484	415.795	-1.6392	0	110	5	0.0246762	0	-1.06399	1.80786	-0.398159	NA	-0.149571	0.414897	-0.59644	-0.545556	-0.148924	0.0703333
SP107575	Cervix-SCC	yes	yes			Wild type	Other	0.448272	270.811	639.836	-1.24042	0	138	1	0.00662484	0	0.909715	-0.142184	-0.011402	-2.29326	0.462246	0.0430785	-0.245124	-0.324569	0.246864	0.074
SP107595	Cervix-SCC	yes	yes			Wild type	Other	0.0587339	187.974	650.74	-1.79155	0	396	0	0	0	1.28027	0.381367	-0.220765	-0.323124	-0.270254	0.43518	-0.300115	-0.36459	-0.562416	0.357
SP107603	Cervix-SCC	yes	yes			Wild type	Other	0.121633	334.557	536.962	-0.682569	0	86	7	0.0417215	0	0.750666	1.85897	0.306551	0.034026	-0.553404	0.352106	-0.199087	-0.179505	0.745949	0.0293333
SP107607	Cervix-SCC	yes	yes			Wild type	Other	0.168131	346.147	445.205	-0.363085	0	122	9	0.0460797	0	-0.722945	0.906002	0.250194	-0.140726	0.200899	-0.52053	0.751357	0.522826	1.09654	0.052
SP107624	Cervix-SCC	yes	yes			Wild type	Other	0.107052	327.022	759.153	-1.215	1	219	0	0	0	0.0924634	0.279933	0.247017	0.390416	0.624883	-0.419326	-0.238169	-0.0496378	0.372389	0.211
SP107640	Cervix-SCC	yes	yes			Wild type	Other	0.421982	300.203	390.499	-0.379379	1	139	4	0.0148495	0	0.0394722	-0.536405	-0.0840068	-1.04546	0.0696296	0.137582	-0.369974	0.179766	-0.203286	0.0233333
SP109801	Cervix-SCC	yes	yes		TERT_mult	TERT_mult	TERT_mod	0.323348	355.174	400.97	-0.174969	0	148	0	0	0	-0.211208	-0.515611	0.063256	-0.0897728	-0.65487	0.401775	0.268578	0.225248	0.262046	0.024
SP109941	Cervix-SCC	yes	yes			Wild type	Other	0.109069	188.123	630.784	-1.74547	0	165	2	0.0111192	0	-2.9113	0.578844	0.514816	-2.28711	-1.10336	1.43256	1.84993	0.235413	0.0366726	0.233667
SP109957	Cervix-SCC	yes	yes			Wild type	Other	0.475983	323.439	515.25	-0.67178	1	436	3	0.0226178	0	0.676755	0.615025	-0.839607	0.0305506	-0.0391615	-0.607841	0.290569	0.0255438	1.21345	0.337333
SP114016	Cervix-SCC	yes	yes			Wild type	Other	0.0878899	234.877	605.053	-1.36515	1	93	4	0.0396126	0	-1.92653	-0.11952	0.0150328	0.317473	-0.450347	-0.852852	-1.82655	-0.26142	-0.493752	0.0713333
SP114020	Cervix-SCC	yes	yes			Wild type	Other	0.26899	437.723	691.202	-0.659088	0	382	2	0.0283458	0	0.381683	0.0946349	-0.44346	-0.530427	-0.464944	-0.950397	0.00838113	-0.300788	0.71988	0.146667
SP114032	Cervix-SCC	yes	yes			Wild type	Other	0.0276666	545.997	348.794	0.646519	0	258	1	0.00636137	0	2.09277	0.785959	0.0492614	-0.276148	1.35425	-0.89271	0.530122	0.927238	0.329144	0.0716667
SP13072	Cervix-SCC	yes	yes			Wild type	Other	0.118942	264.706	352.309	-0.41245	0	306	1	0.00497135	0	1.27419	1.11897	-0.0384965	0.996971	0.522163	0.576454	-0.788973	-0.496066	0.606162	0.097
SP13078	Cervix-SCC	yes	yes	ATRX_DAXX_non_trunc		ATRX_DAXX_non_trunc	Other	0.268766	159.577	542.948	-1.76656	3	264	1	0.00648148	0	0.170019	-0.993775	-0.527116	-1.80789	0.957721	0.126835	-0.447464	-0.350295	-0.3277	0.360333
SP13084	Cervix-SCC	yes	yes			Wild type	Other	0.134891	366.335	583.486	-0.671535	2	292	0	0	0	0.438662	0.357327	0.202153	-0.377745	1.33005	-0.505377	0.0493348	0.391893	0.870111	0.316
SP13206	Cervix-SCC	yes	yes			Wild type	Other	0.0778858	271.434	516.759	-0.928891	0	307	6	0.0549832	0	-0.427351	0.351204	0.711471	1.39574	-0.101443	-0.375327	0.731523	0.707682	0.19757	0.043
SP13242	Cervix-SCC	yes	yes			Wild type	Other	0.00975757	316.093	583.537	-0.884475	1	136	18	0.107405	0	0.384619	0.551056	0.0173939	0.988091	0.390424	-0.270113	-0.0807521	-0.0825185	0.514121	0.0826667
SP96540	Cervix-SCC	yes	yes	ATRX_DAXX_non_trunc		ATRX_DAXX_non_trunc	Other	0.546349	401.292	834.714	-1.05663	1	104	0	0	0	-0.0162465	-0.262411	0.465481	0.108901	-0.769123	-0.79744	0.522042	-0.0287009	0.971049	0.125
SP23622	CNS-GBM	no	yes			Wild type	Other	NA	380.136	704.111	-0.889287	0	202	NA	NA	NA	2.24475	0.146263	0.432597	1.30242	1.83265	0.350736	1.24635	-0.360709	-0.269433	0.0296667
SP23639	CNS-GBM	yes	yes		TERTp_mut	TERTp_mut	TERT_mod	0.190626	245.22	460.448	-0.908961	0	385	1	0.00762502	0	1.05618	1.54699	-0.158675	0.874506	1.71613	1.02746	0.48856	0.184335	-0.181184	0.107
SP23739	CNS-GBM	no	no		TERTp_mut	TERTp_mut	TERT_mod	NA	336.11	556.99	-0.728719	0	179	NA	NA	NA	NA	-0.554875	-0.221106	0.231414	-1.53138	-0.118829	-1.11967	-0.805841	-0.453186	0.0216667
SP23754	CNS-GBM	no	yes		TERTp_mut	TERTp_mut	TERT_mod	NA	437.183	688.07	-0.654316	0	233	NA	NA	NA	-0.28657	0.856884	1.45731	-1.02729	0.544471	0.407741	2.17401	-0.11507	-0.047528	0.109333
SP23775	CNS-GBM	yes	yes		TERTp_mut	TERTp_mut	TERT_mod	0.116682	348.978	425.719	-0.286769	0	606	0	0	0	1.37879	-0.169809	-0.461483	1.639	0.401107	-0.0619022	-0.190328	0.390457	0.554	0.268667
SP23925	CNS-GBM	yes	yes	ATRX_DAXX_trunc		ATRX_DAXX_trunc	ATRX_DAXX_trunc	0.00803036	1220.77	609.167	1.00288	12	167	5	0.0339779	1	-1.27729	-0.408181	2.74981	3.71451	4.34655	5.14106	6.16938	2.15552	-0.605887	0.95
SP24135	CNS-GBM	yes	yes		TERTp_mut	TERTp_mut	TERT_mod	0.0298059	131.469	379.386	-1.52894	0	176	0	0	0	-1.10192	-0.247621	-0.513855	0.633319	-0.644291	-0.0388562	-0.0861052	-0.234567	-0.668988	0.0483333
SP24236	CNS-GBM	yes	yes		TERTp_mut	TERTp_mut	TERT_mod	0.0097059	455.442	573.806	-0.333296	0	201	3	0.022578	0	-1.03237	-1.05918	-0.0833113	0.129806	-1.76908	0.388791	0.520212	0.0963855	-0.624383	0.0496667
SP24391	CNS-GBM	no	yes			Wild type	Other	NA	611.75	722.509	-0.240073	0	75	NA	NA	NA	0.563713	0.5897	0.895452	0.491078	0.555604	0.294247	0.269686	0.583327	-0.110978	0.015
SP24565	CNS-GBM	yes	yes			Wild type	Other	0.0261116	447.613	564.683	-0.335191	0	222	0	0	0	-0.0551104	-0.137454	-0.16604	-0.48846	-0.448002	-0.477207	-0.107127	-0.165505	-0.973273	0.0623333
SP24702	CNS-GBM	no	yes			Wild type	Other	NA	477.964	613.914	-0.361135	0	456	NA	NA	NA	-0.71683	-0.166081	-0.36709	-1.06916	-0.694881	-1.20773	-1.57743	-0.0701226	-0.544396	0.117
SP24815	CNS-GBM	yes	yes		TERTp_mut	TERTp_mut	TERT_mod	0.478721	484.779	478.115	0.0199693	0	540	10	0.0970732	0	-0.445481	-0.802317	-0.122317	-1.47049	-0.688599	-0.490031	-0.173282	0.0163589	-1.20396	0.302333
SP25332	CNS-GBM	no	yes			Wild type	Other	NA	873.446	664.832	0.393728	0	35	NA	NA	NA	-0.314008	0.150241	0.172463	-0.998898	-0.607674	0.513616	0.335476	0.3073	-0.469212	0.042
SP25350	CNS-GBM	yes	yes		TERTp_mut	TERTp_mut	TERT_mod	0.23618	654.626	427.146	0.615942	0	206	0	0	0	-0.748749	0.952361	-0.274815	0.679157	1.14468	0.749632	0.990686	0.21876	-0.111977	0.0616667
SP25380	CNS-GBM	yes	yes		TERTp_mut	TERTp_mut	TERT_mod	0.425855	297.917	475.718	-0.675194	0	233	2	0.0156148	0	-0.698529	-0.196383	-0.428738	0.572518	0.501719	-0.383227	-0.880414	0.239821	-0.0123763	0.0313333
SP25494	CNS-GBM	yes	yes	ATRX_DAXX_non_trunc	TERTp_mut	Mixed	Other	0.0957199	257.59	388.708	-0.593611	0	663	3	0.0260908	0	-1.73983	-0.0123092	0.0963014	0.427112	0.289359	0.00616548	-0.925509	0.114431	0.0307469	0.194667
SP25518	CNS-GBM	yes	yes		TERTp_mut	TERTp_mut	TERT_mod	0.906038	395.422	512.385	-0.373835	0	259	9	0.07238	0	-0.844593	0.315942	0.90616	0.88632	0.770058	-0.266164	-0.390929	0.91779	-0.606762	0.0226667
SP25833	CNS-GBM	yes	yes		TERTp_mut	TERTp_mut	TERT_mod	0.197813	366.119	702.164	-0.939498	0	273	4	0.0259998	0	1.05803	0.866786	-0.0564725	1.35178	0.913211	1.10818	1.93121	0.779269	0.446224	0.125
SP25905	CNS-GBM	yes	yes		TERTp_mut	TERTp_mut	TERT_mod	0.0215974	387.952	592.843	-0.611773	0	152	1	0.00759394	0	0.634146	1.044	0.302635	0.514208	3.16203	0.64495	1.37585	0.300988	0.230499	0.145
SP26439	CNS-GBM	yes	yes	ATRX_DAXX_trunc		ATRX_DAXX_trunc	ATRX_DAXX_trunc	0.0824374	470.556	557.594	-0.244848	17	261	9	0.0652527	3	-0.440591	1.19475	0.401957	-0.702395	1.67771	3.87028	4.73659	0.567323	-0.902174	0.954667
SP26475	CNS-GBM	yes	yes		TERTp_mut	TERTp_mut	TERT_mod	1.09872	496.061	475.571	0.0608542	0	375	0	0	0	1.31008	-0.173698	0.180427	0.081688	-1.29794	-0.789969	-1.38405	-0.219991	-0.282627	0.124333
SP26499	CNS-GBM	yes	yes		TERTp_mut	TERTp_mut	TERT_mod	0.0916815	545.9	487.811	0.162313	0	121	0	0	0	1.43656	0.40732	-0.371225	-0.094601	-0.538502	-0.646902	-0.206644	0.49819	-1.14313	0.147
SP26649	CNS-GBM	yes	yes		TERTp_mut	TERTp_mut	TERT_mod	0.292954	329.495	514.69	-0.643449	0	406	2	0.00829635	0	-1.3712	0.115814	-0.150328	1.49911	-0.126044	0.367152	0.467646	0.427751	-1.33222	0.332
SP26709	CNS-GBM	yes	yes		TERTp_mut	TERTp_mut	TERT_mod	0.104451	403.006	675.812	-0.745818	0	136	6	0.042298	0	1.21298	-0.491418	0.374546	NA	1.27416	0.715986	-0.16596	0.125447	-0.634229	0.026
SP27201	CNS-GBM	yes	yes		TERTp_mut	TERTp_mut	TERT_mod	0.746488	1341.43	546.874	1.29449	0	200	1	0.00822405	0	0.224939	-0.494158	-0.186299	-0.9573	1.2378	-0.463734	-0.0556134	-0.228492	-0.721866	0.0543333
SP27339	CNS-GBM	yes	yes		TERTp_mut	TERTp_mut	TERT_mod	0.180525	676.802	478.525	0.50014	0	106	1	0.0072478	0	-0.54899	0.408797	0.0383574	-0.104263	1.27178	0.503095	-0.65247	1.40397	-0.29273	0.0526667
SP27603	CNS-GBM	yes	yes		TERTp_mut	TERTp_mut	TERT_mod	0.132024	367.639	604.906	-0.71842	0	187	0	0	0	0.766695	1.43112	-0.4672	0.65457	0.299157	0.266845	-0.275237	0.552888	0.135942	0.00866667
SP27825	CNS-GBM	no	yes			Wild type	Other	NA	207.298	626.993	-1.59675	0	214	NA	NA	NA	1.10472	0.239473	1.29637	-0.225304	0.546065	0.0882295	0.142636	0.577645	-0.773604	0.213667
SP27939	CNS-GBM	no	yes		TERTp_mut	TERTp_mut	TERT_mod	NA	284.34	528.865	-0.895284	0	250	NA	NA	NA	0.497559	-1.46421	-0.105126	0.290349	0.0270724	0.51586	1.4095	-0.0418078	-0.481005	0.0193333
SP27957	CNS-GBM	yes	yes		TERTp_mut	TERTp_mut	TERT_mod	0.351261	461.169	470.739	-0.0296299	0	724	1	0.00692549	0	0.134787	0.911008	-0.340086	0.305077	0.175976	-0.414254	-0.712192	-0.198821	-0.415019	0.187
SP28041	CNS-GBM	no	yes			Wild type	Other	NA	228.913	637.288	-1.47715	0	142	NA	NA	NA	0.0448335	0.341535	1.07075	-0.22601	0.366426	0.137392	0.681787	-0.15165	0.147043	0.0313333
SP28275	CNS-GBM	yes	yes			Wild type	Other	0.499148	270.946	453.491	-0.743071	0	364	1	0.0070791	0	1.07829	1.16022	-0.494159	1.28051	0.916846	0.850738	-0.278315	1.16429	0.296655	0.104333
SP28335	CNS-GBM	no	yes		TERTp_mut	TERTp_mut	TERT_mod	NA	245.498	551.207	-1.16688	0	514	NA	NA	NA	0.637168	0.476014	0.664991	-0.238609	-0.488396	0.246468	1.09989	1.14234	-0.209084	0.212667
SP28581	CNS-GBM	yes	yes		TERTp_mut	TERTp_mut	TERT_mod	0.265522	418.538	356.438	0.231706	0	192	0	0	0	0.171629	0.37486	0.151453	1.31133	1.79016	0.550275	0.332935	0.631541	-0.311537	0.042
SP28659	CNS-GBM	yes	yes		TERTp_mut	TERTp_mut	TERT_mod	0.989637	250.112	585.862	-1.22799	0	251	7	0.0496669	0	-1.63437	-0.816744	0.232982	-0.482184	-0.468522	-0.159067	0.148464	-0.158824	-1.03886	0.129333
SP28791	CNS-GBM	yes	yes	ATRX_DAXX_trunc		ATRX_DAXX_trunc	ATRX_DAXX_trunc	0.00464859	880.188	686.795	0.357931	8	285	2	0.015331	0	-0.347527	0.742545	-0.0174848	0.193602	0.748314	2.66008	7.09329	0.721405	-2.49603	0.998
SP29331	CNS-GBM	yes	yes		TERTp_mut	TERTp_mut	TERT_mod	0.133584	256.649	561.797	-1.13025	0	234	17	0.127611	0	-0.348792	-0.0735249	0.229009	-0.583243	0.484574	-0.540487	0.444928	-0.129619	-1.76147	0.335667
SP29559	CNS-GBM	no	yes	ATRX_DAXX_trunc		ATRX_DAXX_trunc	ATRX_DAXX_trunc	NA	865.191	628.977	0.460012	20	204	NA	NA	NA	-0.30023	0.0320266	0.120663	-0.856915	-0.188177	2.80305	0.759496	0.404215	-2.20604	0.927667
SP29697	CNS-GBM	yes	yes		TERTp_mut	TERTp_mut	TERT_mod	0.28792	249.052	602.464	-1.27443	0	417	3	0.0199604	0	0.291184	0.262672	0.70983	0.289192	-1.41024	0.71102	-0.373482	-0.0213767	0.107414	0.347
SP47628	CNS-LGG	yes	yes			Wild type	Other	0	606.226	907.175	-0.581525	0	21	7	0.0463451	0	0.551765	0.434698	-0.554843	0.810661	-0.0473824	1.00501	1.21947	0.771495	-0.965913	0.114333
SP47652	CNS-LGG	yes	yes		TERTp_mut	TERTp_mut	TERT_mod	0.0672817	559.858	1022.17	-0.868502	0	30	2	0.0112141	0	-0.752989	0.0922349	-0.769987	0.106939	-0.429884	-0.295579	-1.90121	0.248929	0.424941	0.0406667
SP47708	CNS-LGG	yes	yes		TERTp_mut	TERTp_mut	TERT_mod	0.0452519	364.611	524.18	-0.523704	0	39	3	0.0160168	0	0.0241541	-0.211279	1.11544	0.20886	-0.804955	-0.290229	-0.827537	-0.811862	-0.37632	0.006
SP47808	CNS-LGG	yes	yes		TERTp_mut	TERTp_mut	TERT_mod	0.0777108	594.27	699.047	-0.23427	0	80	7	0.0485258	0	1.06841	0.922657	0.00696579	-0.712928	0.404462	-0.113311	0.370178	-0.143645	-0.380086	0.007
SP47990	CNS-LGG	yes	yes	ATRX_DAXX_trunc		ATRX_DAXX_trunc	ATRX_DAXX_trunc	0	667.412	807.501	-0.274887	5	111	13	0.0855415	0	-0.57005	-0.678803	0.0643334	-0.178862	0.574118	4.8602	3.94559	0.638287	-1.20872	0.985
SP48008	CNS-LGG	yes	yes		TERTp_mut	TERTp_mut	TERT_mod	0.270385	412.842	622.159	-0.591692	0	31	3	0.0223658	0	-0.78384	1.50536	0.401541	1.51744	1.36383	0.0559106	0.546167	1.26904	-0.956143	0.0936667
SP48010	CNS-LGG	yes	yes	ATRX_DAXX_trunc		ATRX_DAXX_trunc	ATRX_DAXX_trunc	0.00409857	1021.28	735.743	0.473107	12	138	10	0.0833877	1	0.0259181	-0.657452	0.478084	-1.42664	0.930464	4.96275	2.56974	0.93923	-1.63297	0.997
SP48073	CNS-LGG	yes	yes		TERTp_mut	TERTp_mut	TERT_mod	0.0696705	426.789	640.851	-0.586464	0	29	1	0.00590758	0	0.0248676	0.0240432	-0.141008	-1.67224	0.361127	-0.220862	-0.449328	-0.825442	0.394697	0.024
SP48135	CNS-LGG	yes	yes		TERTp_mut	TERTp_mut	TERT_mod	0.210014	1361.07	617.795	1.13954	0	67	1	0.00714319	0	-0.265708	-0.156263	-0.782754	-0.29401	-0.171498	-0.774934	-0.927967	0.373392	-0.104231	0.0403333
SP48189	CNS-LGG	yes	yes	ATRX_DAXX_trunc		ATRX_DAXX_trunc	ATRX_DAXX_trunc	0.0485804	853.577	554.183	0.623159	9	49	4	0.0261655	0	2.52588	2.30866	-0.168873	1.20113	2.8717	4.72861	6.38213	1.70754	-1.9005	0.998667
SP48263	CNS-LGG	yes	yes		TERTp_mut	TERTp_mut	TERT_mod	0.0689053	618.223	673.207	-0.122922	0	35	3	0.014798	0	-0.684522	-1.00917	-1.0781	0.194017	-0.428983	0.278767	0.0347314	-0.183993	-0.49155	0.0113333
SP48414	CNS-LGG	yes	yes	ATRX_DAXX_trunc		ATRX_DAXX_trunc	ATRX_DAXX_trunc	0	1320.34	801.518	0.720102	5	43	1	0.0063415	0	-0.736523	-0.854594	0.0372113	-0.495389	1.87081	2.06872	5.34616	1.31415	-1.34611	0.998
SP48426	CNS-LGG	yes	yes			Wild type	Other	0	553.613	726.577	-0.392236	0	34	5	0.030467	0	-2.26215	0.710745	-1.02871	0.348455	-1.59769	0.443681	-0.595018	-0.190432	-0.217338	0.05
SP48480	CNS-LGG	yes	yes		TERTp_mut	TERTp_mut	TERT_mod	0.263879	1126.99	584.259	0.947797	1	28	1	0.00564136	0	1.07756	-0.594316	-0.409989	0.530805	-0.531887	-1.01834	-0.25533	-0.273528	0.243762	0.0503333
SP48504	CNS-LGG	yes	yes		TERTp_mut	TERTp_mut	TERT_mod	0.0251095	531.145	701.979	-0.402323	0	33	1	0.00750194	0	-0.392689	-1.05938	-0.0287877	-1.25551	-0.369988	-0.341547	-0.389639	0.264442	-0.535211	0.00633333
SP48534	CNS-LGG	yes	yes		TERTp_mut	TERTp_mut	TERT_mod	0.161577	492.054	769.581	-0.645256	0	36	1	0.00666724	0	-1.05018	-1.62491	-0.832138	-0.678457	-1.0819	-0.231613	-0.715921	0.866129	-0.60126	0.0196667
SP48850	CNS-LGG	yes	yes	ATRX_DAXX_trunc		ATRX_DAXX_trunc	ATRX_DAXX_trunc	0	834.597	517.835	0.688587	16	128	4	0.0246868	3	0.444881	0.0566852	2.46323	-1.66905	-0.746621	2.59871	2.7479	-0.076572	-3.13025	0.986667
SP48888	CNS-LGG	yes	yes		TERTp_mut	TERTp_mut	TERT_mod	0.0451312	474.536	656.043	-0.467273	0	40	0	0	0	0.210953	0.256003	0.00565262	0.205885	0.365297	0.185053	-0.186199	0.599489	-0.0952393	0.009
SP107356	CNS-Medullo	no	yes			Wild type	Other	NA	454.476	703.959	-0.631287	0	38	NA	NA	NA	1.27055	1.12559	-0.136256	0.125991	0.824536	0.0692406	0.0409594	-1.19146	-1.33465	0.295333
SP107357	CNS-Medullo	no	yes		TERTp_mut	TERTp_mut	TERT_mod	NA	595.767	798.645	-0.422807	0	28	NA	NA	NA	1.10268	1.71062	0.536628	0.0409101	1.49908	1.21283	2.021	1.17211	0.275866	0.129
SP107358	CNS-Medullo	no	yes			Wild type	Other	NA	248.787	676.395	-1.44295	0	9	NA	NA	NA	0.119851	-1.03819	0.14964	-1.2153	-0.275122	0.138052	1.27072	-0.594327	-0.416048	0.0233333
SP107359	CNS-Medullo	no	yes		TERTp_mut	TERTp_mut	TERT_mod	NA	438.651	616.309	-0.490579	0	22	NA	NA	NA	0.506778	0.633882	0.0264588	-0.0612812	1.71627	-0.33358	-0.200383	0.358223	-0.215729	0.0253333
SP107360	CNS-Medullo	no	yes			Wild type	Other	NA	244.974	445.158	-0.861685	0	12	NA	NA	NA	0.276344	-0.932447	-0.505281	0.516882	-0.389632	0.784239	-0.619463	0.32305	-0.126741	0.016
SP107361	CNS-Medullo	no	yes		TERTp_mut	TERTp_mut	TERT_mod	NA	235.605	507.751	-1.10775	0	25	NA	NA	NA	0.0557517	0.601516	0.146032	0.506299	0.760551	0.732299	0.626689	0.158635	1.00039	0.08
SP107362	CNS-Medullo	no	yes			Wild type	Other	NA	580.396	546.169	0.0876914	0	33	NA	NA	NA	0.684365	1.16876	-0.0480312	0.364701	0.637013	0.897831	0.549025	0.158318	0.497144	0.0513333
SP107363	CNS-Medullo	no	yes		TERTp_mut	TERTp_mut	TERT_mod	NA	1058.72	834.9	0.342647	0	30	NA	NA	NA	-1.41997	-1.00039	-0.352226	-1.03966	-1.49645	-0.464893	-1.70883	-0.781161	0.252761	0.0396667
SP107365	CNS-Medullo	no	yes		TERTp_mut	TERTp_mut	TERT_mod	NA	494.205	757.963	-0.617017	0	21	NA	NA	NA	-2.7024	-1.70371	-0.928186	-0.292572	-1.18863	-0.42947	-1.93688	-0.486866	0.459631	0.045
SP107369	CNS-Medullo	no	yes		TERTp_mut	TERTp_mut	TERT_mod	NA	483.338	684.401	-0.501809	0	27	NA	NA	NA	1.45714	-0.262635	0.362924	-0.609501	-0.126833	1.00862	0.326605	-0.209345	0.190633	0.0213333
SP107371	CNS-Medullo	no	yes		TERTp_mut	TERTp_mut	TERT_mod	NA	607.236	1186.77	-0.966706	0	19	NA	NA	NA	-0.00334967	0.107336	0.523024	-1.34802	-0.426598	-1.62131	-0.407436	-0.271908	-0.276026	0.00733333
SP107373	CNS-Medullo	no	yes		TERTp_mut	TERTp_mut	TERT_mod	NA	522.572	558.54	-0.0960296	0	83	NA	NA	NA	0.602906	0.34067	0.0874069	0.348367	0.337249	0.84857	0.622635	0.208482	0.630304	0.035
SP107377	CNS-Medullo	no	yes			Wild type	Other	NA	688.987	493.913	0.48022	0	141	NA	NA	NA	-1.14937	-0.0333887	0.0354382	-1.20447	-1.48405	0.562521	-0.202866	0.166328	0.208314	0.0836667
SP107379	CNS-Medullo	no	yes		TERTp_mut	TERTp_mut	TERT_mod	NA	522.48	714.883	-0.45233	0	23	NA	NA	NA	1.06273	0.55269	-0.395497	0.153929	1.30551	0.844866	1.00026	0.573188	0.938361	0.0313333
SP107381	CNS-Medullo	no	yes			Wild type	Other	NA	421.479	689.087	-0.709226	0	58	NA	NA	NA	-0.292457	-0.51111	0.37836	-1.77497	-1.32247	-0.679087	-0.594035	-1.03077	-1.11516	0.107667
SP107384	CNS-Medullo	no	yes		TERTp_mut	TERTp_mut	TERT_mod	NA	267.393	420.575	-0.6534	0	193	NA	NA	NA	-0.643826	-3.12885	0.14078	-0.343619	-2.54983	-1.14194	-2.66858	-3.1096	-0.576583	0.0923333
SP107386	CNS-Medullo	no	yes			Wild type	Other	NA	515.505	858.729	-0.736216	0	7	NA	NA	NA	0.874614	1.01958	0.159409	1.07894	0.882514	0.610919	0.480106	0.33585	0.175515	0.019
SP107403	CNS-Medullo	no	yes		TERTp_mut	TERTp_mut	TERT_mod	NA	298.587	647.878	-1.11757	0	79	NA	NA	NA	-0.609248	-0.294004	-0.459002	-0.0775271	-0.00963467	0.804672	0.300111	0.382025	0.437053	0.114
SP107404	CNS-Medullo	no	yes		TERTp_mut	TERTp_mut	TERT_mod	NA	677.773	609.554	0.153049	0	35	NA	NA	NA	-0.835995	-0.840878	-0.679842	-0.0608795	-0.250183	-0.505907	-0.964273	-0.621491	-0.0345328	0.006
SP107405	CNS-Medullo	no	yes			Wild type	Other	NA	373.961	632.558	-0.75831	0	53	NA	NA	NA	0.688468	0.411328	-0.191095	0.169785	0.195738	0.309038	0.115075	-0.0101758	0.120088	0.018
SP107406	CNS-Medullo	no	yes		TERTp_mut	TERTp_mut	TERT_mod	NA	712.02	681.438	0.0633351	0	79	NA	NA	NA	-0.468915	-0.512539	-0.0307824	0.853426	-0.588154	-0.0988328	-0.224929	-0.652577	0.112914	0.00466667
SP107407	CNS-Medullo	no	yes		TERTp_mut	TERTp_mut	TERT_mod	NA	751.711	871.783	-0.213792	0	34	NA	NA	NA	-0.402739	0.164685	-0.105826	0.240428	-0.14131	0.0784611	0.0675871	0.513485	0.360494	0.026
SP107435	CNS-Medullo	no	yes		TERTp_mut	TERTp_mut	TERT_mod	NA	788.976	680.552	0.213276	0	54	NA	NA	NA	-0.25996	0.151777	0.313667	-0.735139	-0.0873323	-0.0294323	-0.423216	-0.708616	-0.765906	0.025
SP107436	CNS-Medullo	no	yes			Wild type	Other	NA	443.997	866.205	-0.964159	0	31	NA	NA	NA	-0.522108	0.103849	0.266844	0.557603	0.209634	-0.410381	0.0541635	-0.210701	-0.133108	0.0106667
SP107437	CNS-Medullo	no	yes		TERT_amp	TERT_amp	TERT_mod	NA	586.406	1204.08	-1.03796	0	197	NA	NA	NA	1.7274	0.968255	0.067096	-1.6075	1.44025	-0.639769	0.0758276	0.835922	-1.17847	0.163
SP107438	CNS-Medullo	no	yes			Wild type	Other	NA	460.163	972.388	-1.07939	0	48	NA	NA	NA	0.591091	1.07338	0.981093	0.227675	0.29147	0.093892	1.14662	0.766862	-0.298587	0.0523333
SP107440	CNS-Medullo	no	yes			Wild type	Other	NA	732.273	901.36	-0.299723	0	34	NA	NA	NA	-0.0718706	-0.0224842	0.342165	-0.082601	-0.212147	0.276885	0.180295	0.142097	-0.0812228	0.0113333
SP107441	CNS-Medullo	no	yes			Wild type	Other	NA	333.285	911.383	-1.4513	0	38	NA	NA	NA	-1.37348	-0.27261	0.0485511	-1.11217	0.0637779	0.38594	-3.0603	-0.619184	-0.331898	0.062
SP107443	CNS-Medullo	no	yes			Wild type	Other	NA	728.586	893.797	-0.294849	0	35	NA	NA	NA	-0.874228	-0.752648	-0.440609	-1.02248	-0.398869	-0.551303	-0.486693	-0.141165	-0.926885	0.047
SP107444	CNS-Medullo	no	yes			Wild type	Other	NA	275.6	857.169	-1.637	0	36	NA	NA	NA	-0.807676	0.671638	0.172215	-0.426804	-0.130479	-2.29123	-0.072574	-1.59351	-1.04836	0.130333
SP107446	CNS-Medullo	no	yes			Wild type	Other	NA	386.002	761.675	-0.980569	0	43	NA	NA	NA	0.553257	-0.326453	0.311721	0.971871	-2.1324	0.132238	0.317197	0.141979	-0.0332428	0.0443333
SP107448	CNS-Medullo	no	yes			Wild type	Other	NA	375.123	702.697	-0.905539	0	90	NA	NA	NA	0.353425	-0.177781	0.40697	1.29028	0.310204	0.890641	0.2988	0.305576	0.098384	0.0126667
SP107449	CNS-Medullo	no	yes			Wild type	Other	NA	247.769	871.305	-1.81418	0	72	NA	NA	NA	-2.31667	0.703618	0.980026	0.819808	-0.208106	1.22529	0.371743	0.706828	0.28666	0.207333
SP107451	CNS-Medullo	no	yes			Wild type	Other	NA	249.243	726.79	-1.54399	0	57	NA	NA	NA	0.527378	-0.912754	0.766979	-0.603544	-0.353852	-0.643935	0.170632	-0.0105467	-0.680487	0.036
SP107453	CNS-Medullo	no	yes			Wild type	Other	NA	239.074	609.45	-1.35005	1	49	NA	NA	NA	-0.296275	0.360836	-0.397621	-1.70359	0.0513946	0.409282	0.179152	1.2477	0.514981	0.181
SP107454	CNS-Medullo	no	yes			Wild type	Other	NA	178.871	664.692	-1.89377	0	231	NA	NA	NA	0.800621	1.45388	0.105526	0.607982	0.457619	-0.263804	0.220498	1.70774	0.675323	0.453333
SP107455	CNS-Medullo	no	yes			Wild type	Other	NA	156.99	513.402	-1.70942	0	35	NA	NA	NA	-0.744215	0.305693	-0.7174	-0.678473	0.825245	-0.822163	-3.26922	-1.38973	0.234615	0.188
SP107457	CNS-Medullo	no	yes			Wild type	Other	NA	196.986	613.849	-1.63979	1	61	NA	NA	NA	0.906171	0.684631	-0.0362652	0.0912726	0.869142	-0.990741	1.17756	-0.492065	0.51706	0.169
SP107458	CNS-Medullo	no	yes			Wild type	Other	NA	418.252	669.543	-0.678805	0	43	NA	NA	NA	0.284108	0.207971	0.335099	0.657562	0.100734	-0.531557	-0.422907	-0.852397	0.207552	0.022
SP107459	CNS-Medullo	no	yes		TERTp_mut	TERTp_mut	TERT_mod	NA	186.061	651.858	-1.80879	0	4	NA	NA	NA	-0.154946	0.112351	0.460743	-0.273062	-0.647405	0.611912	-0.215988	-0.32639	-0.0447069	0.126333
SP107460	CNS-Medullo	no	yes			Wild type	Other	NA	178.326	622.099	-1.80262	0	36	NA	NA	NA	0.178292	0.628615	0.319143	-0.112968	0.538603	-0.336306	-0.758876	-0.764237	-0.306678	0.135
SP107461	CNS-Medullo	no	yes			Wild type	Other	NA	193.544	670.574	-1.79274	0	24	NA	NA	NA	0.951781	1.18635	-0.101526	0.815043	0.60077	0.919897	0.563664	0.0736939	0.104193	0.151667
SP107462	CNS-Medullo	no	yes			Wild type	Other	NA	227.89	884.192	-1.95603	0	132	NA	NA	NA	-0.178489	0.632241	1.12807	0.387315	0.651394	-0.735672	1.4512	0.457908	0.804613	0.281333
SP107463	CNS-Medullo	no	yes		TERTp_mut	TERTp_mut	TERT_mod	NA	252.371	726.734	-1.52588	0	7	NA	NA	NA	-0.875546	0.61855	0.678264	-0.202868	0.508231	0.597851	1.41076	-0.882141	0.126947	0.05
SP107464	CNS-Medullo	no	yes			Wild type	Other	NA	312.154	937.141	-1.58601	0	25	NA	NA	NA	0.573439	-0.301171	0.176968	0.160751	-0.784122	0.398219	0.229791	0.345656	-0.139652	0.082
SP107466	CNS-Medullo	no	yes		TERTp_mut	TERTp_mut	TERT_mod	NA	324.023	642.853	-0.988394	0	32	NA	NA	NA	0.802913	-0.399651	0.36976	1.00119	-0.592576	0.268401	1.29985	0.688731	-0.151946	0.005
SP107467	CNS-Medullo	no	yes			Wild type	Other	NA	290.055	755.637	-1.38137	0	53	NA	NA	NA	0.525986	-0.251181	0.995788	0.638634	0.681614	-0.333822	0.720197	0.37337	-0.610332	0.0626667
SP107468	CNS-Medullo	no	yes			Wild type	Other	NA	254.838	499.093	-0.969726	0	34	NA	NA	NA	-0.378719	0.337277	-0.611805	1.21316	0.800954	-0.565502	0.673017	-0.111328	0.899086	0.0356667
SP107469	CNS-Medullo	no	yes			Wild type	Other	NA	330.53	761.83	-1.20469	0	5	NA	NA	NA	0.911227	1.56405	-0.111413	0.715691	0.837226	0.438854	0.400773	-0.107813	-0.644504	0.0686667
SP107470	CNS-Medullo	no	yes			Wild type	Other	NA	577.788	619.225	-0.099922	0	63	NA	NA	NA	0.221431	-0.169328	-0.155015	-1.06288	-1.24012	-0.694158	-0.864657	-0.573819	-1.20172	0.205
SP107472	CNS-Medullo	no	yes			Wild type	Other	NA	241.166	897.339	-1.89563	0	30	NA	NA	NA	-0.175458	0.314918	0.895227	0.989784	0.141496	-0.253857	-0.385768	-0.226736	-0.462602	0.123333
SP107473	CNS-Medullo	no	yes			Wild type	Other	NA	316.494	518.762	-0.712895	0	33	NA	NA	NA	-0.396552	-1.91325	0.420798	-0.8213	-2.53502	-0.286807	-0.279989	-0.834978	0.641219	0.052
SP107474	CNS-Medullo	no	yes			Wild type	Other	NA	611.274	494.741	0.305145	0	112	NA	NA	NA	0.408149	-0.0270147	0.642934	0.750255	0.539391	0.756483	1.93509	1.11813	1.13492	0.156
SP107477	CNS-Medullo	no	yes			Wild type	Other	NA	437.132	956.79	-1.13013	0	65	NA	NA	NA	0.299447	0.352911	-0.173803	-0.595137	0.647388	-0.0643923	-0.0211993	-0.277591	0.184596	0.0476667
SP107478	CNS-Medullo	no	yes			Wild type	Other	NA	370.109	1053.65	-1.50937	0	42	NA	NA	NA	0.277167	-2.33562	0.461148	0.744866	-1.17786	-0.8753	0.0413921	-0.293658	1.56587	0.125
SP107479	CNS-Medullo	no	yes			Wild type	Other	NA	297.301	586.701	-0.980702	0	45	NA	NA	NA	-0.589476	-1.21025	-0.343443	-0.492831	-1.40065	0.491581	-0.735352	0.0202851	-0.152638	0.0536667
SP107480	CNS-Medullo	no	yes			Wild type	Other	NA	252.353	399.863	-0.664064	0	50	NA	NA	NA	-0.0901223	0.865272	0.623297	-0.904229	-0.231783	0.117573	0.00424242	0.67918	-0.148588	0.00666667
SP107545	CNS-Medullo	no	yes			Wild type	Other	NA	5437.24	544.088	3.32096	3	123	NA	NA	NA	-0.654686	-0.853382	-1.30802	-0.706922	-1.61476	-0.838235	-1.30095	-0.294411	-3.73015	0.478
SP107546	CNS-Medullo	no	yes			Wild type	Other	NA	318.136	780.207	-1.29421	0	49	NA	NA	NA	0.532597	1.0846	0.750675	0.637974	1.22517	0.804928	0.436898	0.109754	0.295081	0.0703333
SP107547	CNS-Medullo	no	yes			Wild type	Other	NA	359.118	916.147	-1.35112	0	30	NA	NA	NA	0.322364	0.649434	1.31086	0.644689	1.65986	0.800215	1.52027	0.752332	-0.170689	0.0423333
SP107548	CNS-Medullo	no	yes			Wild type	Other	NA	484.291	672.601	-0.473878	0	39	NA	NA	NA	0.354036	0.0651293	0.769617	-0.318471	-0.451687	0.783782	1.02407	0.619258	0.981743	0.0346667
SP107549	CNS-Medullo	no	yes			Wild type	Other	NA	217.49	905.105	-2.05713	0	32	NA	NA	NA	-0.21783	0.110792	0.103758	1.27621	-0.0785472	0.23966	1.1045	0.366975	0.0878718	0.153667
SP107550	CNS-Medullo	no	yes			Wild type	Other	NA	403.75	978.639	-1.27731	0	48	NA	NA	NA	1.59529	1.45303	0.928831	0.185592	1.13115	1.21687	0.482844	0.109292	0.643861	0.118
SP107552	CNS-Medullo	no	yes			Wild type	Other	NA	281.841	1140.57	-2.0168	0	17	NA	NA	NA	1.04248	0.879624	0.496873	0.618142	-0.900951	0.484684	0.883845	1.47419	0.167082	0.156667
SP107553	CNS-Medullo	no	yes			Wild type	Other	NA	479.612	1046.71	-1.12593	0	23	NA	NA	NA	-1.28407	0.0764026	0.534821	0.723125	0.182749	0.756003	-0.631785	1.17639	-0.402712	0.066
SP107554	CNS-Medullo	no	yes			Wild type	Other	NA	377.664	800.876	-1.08448	0	41	NA	NA	NA	-0.502269	0.11125	0.593066	0.656781	-1.31288	0.494116	1.06268	0.0043875	0.688585	0.118
SP107555	CNS-Medullo	no	yes			Wild type	Other	NA	293.248	913.532	-1.63934	0	28	NA	NA	NA	-1.11136	0.982896	0.504066	-0.325215	-0.7115	0.689395	-0.72332	0.766949	0.439061	0.15
SP107556	CNS-Medullo	no	yes			Wild type	Other	NA	198.227	652.166	-1.71809	0	46	NA	NA	NA	0.487564	-1.01122	0.954801	0.686039	-0.384884	0.668772	2.19042	0.630004	-0.253374	0.228
SP107557	CNS-Medullo	no	yes			Wild type	Other	NA	455.334	753.63	-0.726932	0	25	NA	NA	NA	-0.84916	0.437608	0.62031	-0.123845	-0.101469	-0.391615	-0.149885	-0.85727	-1.67967	0.305333
SP78659	CNS-Medullo	no	yes			Wild type	Other	NA	488.157	824.567	-0.756291	0	33	NA	NA	NA	0.438984	1.01973	0.0439755	-1.94783	0.515698	0.647311	1.01695	0.865499	0.403965	0.0316667
SP78660	CNS-Medullo	no	yes			Wild type	Other	NA	268.135	531.084	-0.985981	0	43	NA	NA	NA	-0.806208	-0.0271886	-0.167392	-0.68144	0.491283	-0.229165	-0.462796	-1.62405	-0.122322	0.0216667
SP78661	CNS-Medullo	no	yes		TERTp_mut	TERTp_mut	TERT_mod	NA	364.518	681.94	-0.903655	0	12	NA	NA	NA	-0.597505	-0.476302	1.10251	0.00593972	-0.695231	-1.05309	0.594248	-0.503211	-0.16004	0.004
SP78662	CNS-Medullo	no	yes			Wild type	Other	NA	351.782	725.29	-1.04388	0	30	NA	NA	NA	-0.14693	-0.73457	-0.411132	-2.15195	-1.94187	-0.0311615	-0.841454	0.700006	-0.260866	0.055
SP78663	CNS-Medullo	no	yes			Wild type	Other	NA	347.913	627.162	-0.850113	0	190	NA	NA	NA	-0.0221045	0.185989	0.230562	-0.21541	-0.0224837	-0.0778373	0.44594	0.723751	0.432843	0.0533333
SP78664	CNS-Medullo	no	yes			Wild type	Other	NA	237.48	574.04	-1.27334	0	28	NA	NA	NA	-0.671167	-0.343643	-1.04339	0.59021	0.0423571	0.427248	0.0427993	1.17258	0.368764	0.098
SP78665	CNS-Medullo	no	yes			Wild type	Other	NA	305.577	683.777	-1.16199	0	32	NA	NA	NA	-0.267332	-1.39342	0.523928	-0.12368	-0.580503	-0.779286	-0.565686	-0.239155	-0.17934	0.0663333
SP78666	CNS-Medullo	no	yes			Wild type	Other	NA	288.607	572.935	-0.989267	0	44	NA	NA	NA	NA	-0.469585	0.543564	-1.66468	-0.919327	-0.560962	-1.34803	-1.19356	-0.0344131	0.0183333
SP78668	CNS-Medullo	no	yes			Wild type	Other	NA	341.091	825.14	-1.27448	0	30	NA	NA	NA	0.0205328	0.648042	0.0292326	1.8341	0.228513	0.178749	-0.46706	0.377095	-0.0808516	0.0656667
SP78671	CNS-Medullo	no	yes			Wild type	Other	NA	212.693	668.873	-1.65296	0	16	NA	NA	NA	NA	0.773837	0.907992	0.897576	-0.138713	1.62227	1.6508	0.162951	1.26593	0.216333
SP78672	CNS-Medullo	no	yes			Wild type	Other	NA	346.933	824.753	-1.2493	0	32	NA	NA	NA	2.84019	1.2357	0.462329	1.71902	2.00701	0.887645	0.610062	0.648499	-0.260636	0.061
SP78673	CNS-Medullo	no	yes			Wild type	Other	NA	328.372	548.528	-0.740236	0	14	NA	NA	NA	NA	0.408754	-0.159548	0.629733	1.52799	-0.449613	-0.482187	-0.169387	0.799208	0.037
SP78674	CNS-Medullo	no	yes			Wild type	Other	NA	531.51	757.949	-0.512004	0	35	NA	NA	NA	NA	0.274069	-0.332707	3.23673	-0.399366	-0.463635	0.465119	0.260611	0.149301	0.008
SP78675	CNS-Medullo	no	yes			Wild type	Other	NA	6963.03	731.73	3.25033	2	79	NA	NA	NA	-0.20651	-1.17083	-0.888371	-1.74528	1.00408	-0.0373188	4.24109	0.270147	-3.52049	0.923333
SP78676	CNS-Medullo	no	yes			Wild type	Other	NA	437.471	751.834	-0.781227	0	11	NA	NA	NA	-1.93392	0.852253	-0.251174	-0.183193	-0.102192	-0.355789	0.486605	-0.180448	0.498438	0.0393333
SP78677	CNS-Medullo	no	yes			Wild type	Other	NA	354.229	793.989	-1.16444	0	42	NA	NA	NA	-1.27376	-0.451135	-0.549721	0.217541	-1.11002	0.206153	-0.730846	-0.71758	0.468186	0.133
SP78679	CNS-Medullo	no	yes			Wild type	Other	NA	522.125	534.162	-0.0328819	0	104	NA	NA	NA	0.727447	-0.261541	0.118962	0.633702	-0.494122	-0.700253	-0.0724787	-0.954638	-0.0529604	0.004
SP78680	CNS-Medullo	no	yes			Wild type	Other	NA	380.84	684.544	-0.845957	0	24	NA	NA	NA	-0.610653	-0.556519	-0.563747	-0.191654	-0.601923	0.0237447	-0.469723	0.17757	-0.68348	0.014
SP78709	CNS-Medullo	no	yes			Wild type	Other	NA	202.599	577.963	-1.51235	0	52	NA	NA	NA	-0.361525	1.13509	0.285942	0.463709	1.34951	0.378251	0.00404961	0.0264998	-0.515424	0.0606667
SP78711	CNS-Medullo	no	yes			Wild type	Other	NA	364.738	614.957	-0.753623	0	18	NA	NA	NA	0.783796	-1.69219	0.191345	0.160761	-0.98819	-0.412331	-0.406627	-0.868962	-0.844251	0.0293333
SP78713	CNS-Medullo	no	yes			Wild type	Other	NA	495.373	672.076	-0.440109	0	6	NA	NA	NA	-0.254015	-1.33162	-0.79434	0.200841	-0.137102	-0.160516	-0.425073	0.262067	0.412115	0.0336667
SP78714	CNS-Medullo	no	yes			Wild type	Other	NA	423.037	571.286	-0.43343	0	23	NA	NA	NA	-0.648017	0.0966423	0.181678	-0.845507	-0.318836	0.245368	0.167506	-0.988779	-0.450371	0.0116667
SP78716	CNS-Medullo	no	yes	ATRX_DAXX_trunc	TERT_amp	Mixed	Other	NA	883.617	660.629	0.41958	3	544	NA	NA	NA	-0.186716	0.159387	0.316359	2.18836	1.33647	-0.167651	0.365325	0.330468	0.452557	0.469333
SP78717	CNS-Medullo	no	yes			Wild type	Other	NA	345.559	604.679	-0.807237	0	26	NA	NA	NA	0.826462	0.0079063	0.0932598	-0.938608	-0.981627	0.62277	0.462752	-0.461964	0.245446	0.0493333
SP78718	CNS-Medullo	no	yes			Wild type	Other	NA	389.939	789.234	-1.01721	1	73	NA	NA	NA	-0.728717	0.795622	-0.501844	0.0265432	0.692474	-0.314074	0.383132	-0.606911	0.244341	0.0793333
SP78719	CNS-Medullo	no	yes			Wild type	Other	NA	305.317	594.112	-0.960425	0	7	NA	NA	NA	0.643413	0.64751	0.323847	0.416152	-0.0922055	0.288146	1.17701	-0.247173	-0.265728	0.013
SP78720	CNS-Medullo	no	yes			Wild type	Other	NA	301.066	897.755	-1.57624	0	28	NA	NA	NA	1.09904	-0.291055	-0.38272	-2.00229	-2.26133	0.671816	0.558914	-0.208312	0.732952	0.143667
SP78721	CNS-Medullo	no	yes			Wild type	Other	NA	302.036	859.523	-1.50881	0	12	NA	NA	NA	0.735587	0.157013	1.07478	0.450549	-2.098	0.90086	0.542126	0.778439	0.304284	0.0986667
SP78722	CNS-Medullo	no	yes			Wild type	Other	NA	612.208	934.939	-0.610849	0	23	NA	NA	NA	0.541066	0.870091	0.820964	-0.250117	-0.269934	0.412045	0.64802	-0.185483	-1.3415	0.303667
SP78726	CNS-Medullo	no	yes			Wild type	Other	NA	253.984	722.349	-1.50796	0	38	NA	NA	NA	0.432412	-3.49674	-0.150606	0.0366075	-3.52226	-0.276246	1.33119	-0.763777	-0.486474	0.049
SP78727	CNS-Medullo	no	yes			Wild type	Other	NA	511.437	905.943	-0.824864	0	10	NA	NA	NA	0.533912	-0.641046	-0.389411	-0.593204	-0.038219	0.52385	0.127609	-0.571544	-0.850359	0.0483333
SP78729	CNS-Medullo	no	yes			Wild type	Other	NA	285.881	653.991	-1.19385	0	31	NA	NA	NA	0.658792	-0.51801	0.251323	0.855633	-2.55349	0.51627	0.226281	-0.13998	0.508694	0.165
SP78730	CNS-Medullo	no	yes			Wild type	Other	NA	538.191	741.931	-0.463168	0	139	NA	NA	NA	-0.647141	0.0442666	-0.6581	0.922521	0.0157143	0.151288	0.442282	0.106232	0.130289	0.0116667
SP78731	CNS-Medullo	no	yes			Wild type	Other	NA	158.777	545.637	-1.78094	0	37	NA	NA	NA	-1.23665	1.03138	-0.417222	1.03841	0.0820924	0.17209	-0.175669	0.597516	0.623067	0.287333
SP78804	CNS-Medullo	no	yes			Wild type	Other	NA	224.246	495.755	-1.14455	0	26	NA	NA	NA	1.55821	0.436306	-0.459762	-0.143577	1.03844	0.625267	-0.0929382	0.399806	-0.0955387	0.0936667
SP78805	CNS-Medullo	no	yes			Wild type	Other	NA	473.267	658.363	-0.476229	0	66	NA	NA	NA	0.490324	0.211706	-0.843555	-1.29886	-0.607709	-1.24912	-0.340368	-0.641765	0.292092	0.009
SP78807	CNS-Medullo	no	yes			Wild type	Other	NA	550.717	705.905	-0.358162	0	82	NA	NA	NA	-0.734239	-0.591211	-0.984157	-1.10953	-0.606342	-0.508771	-1.62676	-0.423684	-0.131048	0.001
SP78813	CNS-Medullo	no	yes			Wild type	Other	NA	309.013	585.205	-0.921272	0	143	NA	NA	NA	0.661595	-0.0417902	0.208808	0.223993	-0.547498	-0.512789	0.317681	-0.849773	0.609148	0.0506667
SP78814	CNS-Medullo	no	yes			Wild type	Other	NA	157.382	653.817	-2.05462	0	70	NA	NA	NA	-0.057872	0.266052	1.18217	-1.49642	1.08436	-0.0376566	3.13861	1.7904	0.375071	0.491667
SP78815	CNS-Medullo	no	yes			Wild type	Other	NA	297.397	640.66	-1.10717	0	32	NA	NA	NA	0.487279	1.09099	1.36644	-0.315669	0.10512	0.45928	1.29271	-0.0557308	-0.439383	0.0506667
SP78816	CNS-Medullo	no	yes			Wild type	Other	NA	268.484	765.536	-1.51163	0	20	NA	NA	NA	0.540292	-0.038	0.0174944	-0.375186	0.450834	0.445322	-1.01313	0.177571	0.145043	0.065
SP78817	CNS-Medullo	no	yes			Wild type	Other	NA	196.061	689.737	-1.81475	0	19	NA	NA	NA	0.125076	-0.101021	1.01306	0.660369	-0.0513497	1.29671	-1.02826	1.00912	0.475518	0.293
SP78818	CNS-Medullo	no	yes			Wild type	Other	NA	577.802	874.671	-0.598166	0	75	NA	NA	NA	-0.834381	-0.676281	-0.209353	0.518808	-0.556104	-0.443664	-1.16682	-0.888557	0.860397	0.0373333
SP78819	CNS-Medullo	no	yes			Wild type	Other	NA	295.649	782.635	-1.40445	0	29	NA	NA	NA	0.259921	-0.490229	0.469812	0.895976	-2.70351	-0.351437	-0.0406299	-0.172408	-0.370937	0.0613333
SP78820	CNS-Medullo	no	yes			Wild type	Other	NA	210.836	472.712	-1.16484	0	100	NA	NA	NA	1.13967	0.427215	0.872434	0.849487	-0.187698	-0.779604	0.0582971	0.516457	-0.186196	0.0793333
SP78821	CNS-Medullo	no	yes			Wild type	Other	NA	214.923	595.377	-1.46998	0	8	NA	NA	NA	0.836775	0.264854	-0.272458	-0.0327674	-0.426628	0.343201	1.18174	0.692137	-0.391346	0.0376667
SP78822	CNS-Medullo	no	yes			Wild type	Other	NA	345.999	641.599	-0.890906	0	115	NA	NA	NA	1.90643	0.765426	0.578066	0.585088	1.34246	0.395802	0.383313	0.94651	1.12905	0.054
SP78823	CNS-Medullo	no	yes			Wild type	Other	NA	332.604	795.101	-1.25733	0	13	NA	NA	NA	0.0892891	0.681647	0.664225	0.62916	-0.536765	0.902708	0.775281	-0.400805	-0.084857	0.0336667
SP78824	CNS-Medullo	no	yes			Wild type	Other	NA	450.731	930.109	-1.04513	0	28	NA	NA	NA	-0.496963	-0.384872	-0.292699	-0.280815	-0.507304	0.256626	-0.266426	0.430018	-0.060971	0.0316667
SP78825	CNS-Medullo	no	yes			Wild type	Other	NA	213.239	619.488	-1.5386	0	40	NA	NA	NA	0.0474388	-0.45416	-0.0519909	0.937656	0.846429	0.0580474	0.509643	-0.109573	0.840609	0.140333
SP78851	CNS-Medullo	no	yes	ATRX_DAXX_non_trunc		ATRX_DAXX_non_trunc	Other	NA	381.412	553.627	-0.537562	0	160	NA	NA	NA	-0.139479	-0.53493	-0.0235285	0.763426	-1.49889	-0.0332867	0.111632	-0.170499	-0.0978201	0.025
SP78865	CNS-Medullo	no	yes			Wild type	Other	NA	3393.23	1230.73	1.46315	1	33	NA	NA	NA	0.122248	2.3726	-0.542873	3.87943	-0.274851	-0.691102	-0.0362762	0.777826	-2.85105	0.489
SP78873	CNS-Medullo	no	yes			Wild type	Other	NA	234.488	582.366	-1.31241	0	34	NA	NA	NA	1.00675	0.226454	0.556661	0.325646	0.187958	0.195615	0.348325	-0.859759	-0.0456926	0.0376667
SP78875	CNS-Medullo	no	yes			Wild type	Other	NA	394.343	702.809	-0.833683	0	29	NA	NA	NA	0.646314	0.500251	0.317209	1.22103	-0.211066	0.0426348	-2.03398	0.138192	-0.138035	0.0173333
SP78901	CNS-Medullo	no	yes			Wild type	Other	NA	236.931	701.412	-1.5658	0	22	NA	NA	NA	-0.585368	-0.144446	0.436355	-0.15098	-0.829163	0.666394	1.19575	0.508584	-0.201943	0.051
SP78919	CNS-Medullo	no	yes			Wild type	Other	NA	469.298	701.271	-0.579468	0	49	NA	NA	NA	-1.03555	-0.514283	0.723998	-0.845988	-1.0044	0.0760215	0.376726	0.554324	-0.99416	0.0943333
SP78921	CNS-Medullo	no	yes			Wild type	Other	NA	378.824	577.942	-0.609395	1	83	NA	NA	NA	-0.979321	-0.896527	-0.280854	-0.513565	-1.05587	0.529795	-0.393771	-0.58021	-0.858442	0.075
SP78923	CNS-Medullo	no	yes			Wild type	Other	NA	723.549	700.605	0.0464904	0	29	NA	NA	NA	-0.463078	1.05278	0.0631463	-0.925508	0.753304	0.309911	0.279184	-0.165302	-0.326671	0.0256667
SP78931	CNS-Medullo	no	yes			Wild type	Other	NA	275.31	728.999	-1.40486	0	52	NA	NA	NA	0.0877501	0.345944	-0.494802	-1.25925	1.12494	0.300632	-0.619238	0.225743	0.632894	0.127
SP78935	CNS-Medullo	no	yes			Wild type	Other	NA	293.209	640.751	-1.12783	0	16	NA	NA	NA	-0.615367	-0.0873602	-0.719498	0.320852	-0.245431	0.458923	-0.243744	-0.0838908	1.09594	0.105
SP78937	CNS-Medullo	no	yes			Wild type	Other	NA	223.217	822.142	-1.88094	0	177	NA	NA	NA	0.857136	1.10773	-0.100506	0.733541	0.500975	0.445237	0.318273	0.343888	0.173511	0.248333
SP78939	CNS-Medullo	no	yes			Wild type	Other	NA	435.571	686.264	-0.655854	0	29	NA	NA	NA	0.108102	0.0901733	0.240446	0.974595	1.45385	0.327492	1.33462	0.430658	0.268436	0.0223333
SP78945	CNS-Medullo	no	yes			Wild type	Other	NA	181.876	816.24	-2.16604	0	25	NA	NA	NA	0.116106	0.803782	1.40615	NA	-0.377381	0.0776507	4.60476	-0.898363	-0.802416	0.563667
SP78947	CNS-Medullo	no	yes			Wild type	Other	NA	2048.46	811.855	1.33524	0	19	NA	NA	NA	-0.115996	-0.107014	0.288132	0.597525	-0.14527	0.492786	0.563079	0.370248	-2.4464	0.513667
SP78951	CNS-Medullo	no	yes			Wild type	Other	NA	1575.63	682.266	1.20752	0	33	NA	NA	NA	0.291204	-0.223982	0.0884609	-0.874024	-0.222377	-0.474154	-0.241749	0.286884	-1.57642	0.391
SP78953	CNS-Medullo	no	yes			Wild type	Other	NA	452.241	955.837	-1.07967	0	49	NA	NA	NA	-0.118978	-1.81079	-0.501832	-0.517876	-1.06697	-0.152274	-0.946439	-0.913252	-0.721886	0.059
SP78955	CNS-Medullo	no	yes			Wild type	Other	NA	252.503	725.502	-1.52268	0	37	NA	NA	NA	0.744893	0.779138	-0.0229475	0.566948	-1.41468	-0.692262	1.26133	0.655132	-0.571026	0.0636667
SP79066	CNS-Medullo	no	yes			Wild type	Other	NA	163.835	634.159	-1.9526	0	23	NA	NA	NA	1.04853	-1.02179	-0.481566	0.400371	0.115011	0.083135	1.56959	-0.161945	-0.0134426	0.137667
SP79144	CNS-Medullo	no	yes			Wild type	Other	NA	436.342	633.716	-0.538376	0	52	NA	NA	NA	-0.00906314	0.647441	0.704337	0.656553	-0.083368	-0.330049	-0.595985	0.384869	0.641314	0.0756667
SP79148	CNS-Medullo	no	yes			Wild type	Other	NA	390.305	606.484	-0.635866	0	100	NA	NA	NA	0.708804	0.516992	0.0502771	0.488339	0.675787	0.703639	2.38644	0.113563	0.24809	0.234
SP79150	CNS-Medullo	no	yes			Wild type	Other	NA	278.529	810.79	-1.5415	0	21	NA	NA	NA	-1.42587	-0.212871	-0.121113	-0.131564	-0.689647	0.356192	-0.0184378	0.413705	0.262232	0.0963333
SP79160	CNS-Medullo	no	yes			Wild type	Other	NA	280.04	909.03	-1.69869	1	34	NA	NA	NA	0.0318545	0.276321	0.401688	1.45181	-1.69778	-0.198333	0.378817	-0.509958	-0.33718	0.152667
SP79172	CNS-PiloAstro	no	yes			Wild type	Other	NA	455.717	608.039	-0.416026	0	21	NA	NA	NA	-0.0570322	0.0826129	0.711262	0.240546	-0.673397	0.263663	0.316207	-0.094828	-1.24075	0.277667
SP79175	CNS-PiloAstro	no	yes			Wild type	Other	NA	556.181	861.76	-0.63173	0	8	NA	NA	NA	0.109417	-0.364547	0.397274	NA	-1.96008	-0.494334	0.183929	0.0808883	-0.492118	0.0226667
SP79178	CNS-PiloAstro	no	yes			Wild type	Other	NA	274.975	502.375	-0.869466	0	23	NA	NA	NA	-0.0928407	-0.194212	-0.41849	0.444863	-0.470093	0.207893	-0.0964244	-0.711877	-1.34636	0.263
SP79181	CNS-PiloAstro	no	yes			Wild type	Other	NA	409.723	868.878	-1.0845	0	22	NA	NA	NA	-1.23084	-0.777372	-0.0375464	0.378178	-1.69536	-0.0168759	-0.750775	0.104482	-1.13183	0.159667
SP79184	CNS-PiloAstro	no	yes			Wild type	Other	NA	519.16	951.379	-0.873842	0	20	NA	NA	NA	-0.557719	0.105132	0.548357	-0.752499	0.393661	0.0097362	0.692685	0.299658	-1.26621	0.272667
SP79187	CNS-PiloAstro	no	yes			Wild type	Other	NA	367.399	666.365	-0.858964	0	26	NA	NA	NA	-1.24411	-0.669021	-0.498589	-0.381242	-2.07381	0.91669	0.0821522	-0.00790333	-1.01239	0.139333
SP79190	CNS-PiloAstro	no	yes			Wild type	Other	NA	338.924	609.241	-0.84605	0	28	NA	NA	NA	-0.0799668	0.574354	0.151572	0.115002	-0.983173	-0.0560829	0.769991	-0.709357	-0.681545	0.0213333
SP79192	CNS-PiloAstro	no	yes			Wild type	Other	NA	497.447	868.913	-0.804668	0	16	NA	NA	NA	-0.2418	-0.420608	-0.205327	-1.00608	-0.571639	0.0715041	-0.486053	-0.478748	-0.955988	0.0576667
SP79195	CNS-PiloAstro	no	yes			Wild type	Other	NA	615.567	880.255	-0.516007	0	19	NA	NA	NA	-1.58291	-0.761812	-0.307022	-0.251902	-1.28964	-0.611852	-1.40234	-0.0252956	-0.747295	0.0303333
SP79198	CNS-PiloAstro	no	yes			Wild type	Other	NA	365.096	763.989	-1.06528	0	12	NA	NA	NA	-0.373807	-0.747806	0.936354	-0.343838	-0.270934	-0.464229	1.01527	-0.679073	-0.701245	0.0323333
SP79201	CNS-PiloAstro	no	yes			Wild type	Other	NA	346.504	618.065	-0.834886	0	21	NA	NA	NA	0.229838	-0.0885093	0.602014	-0.0311882	-0.106176	0.0748815	-0.147874	0.120196	-1.29838	0.254667
SP79204	CNS-PiloAstro	no	yes			Wild type	Other	NA	375.679	623.564	-0.731039	0	22	NA	NA	NA	0.526517	-0.338669	0.382753	-0.0231455	-0.749982	0.147924	0.194576	0.837108	-0.623199	0.0123333
SP79207	CNS-PiloAstro	no	yes			Wild type	Other	NA	420.712	633.886	-0.591389	0	40	NA	NA	NA	-0.917346	-1.48799	-0.214822	-0.71026	-1.57234	-0.50585	-0.0580855	-0.831997	-0.952573	0.0696667
SP79210	CNS-PiloAstro	no	yes			Wild type	Other	NA	398.172	498.8	-0.325071	0	23	NA	NA	NA	1.62411	1.16549	0.0143215	-0.899429	1.10535	0.44455	0.20416	0.307328	-1.07287	0.187333
SP79219	CNS-PiloAstro	no	yes			Wild type	Other	NA	536.264	973.402	-0.860093	0	23	NA	NA	NA	1.6825	1.06859	0.850858	1.31886	0.592028	0.584193	0.379074	0.742846	-0.191745	0.016
SP79222	CNS-PiloAstro	no	yes			Wild type	Other	NA	391.471	965.763	-1.30276	0	22	NA	NA	NA	1.77453	1.71349	0.551846	1.0005	0.400094	-0.115334	0.104048	0.158075	-0.606726	0.0453333
SP79225	CNS-PiloAstro	no	yes			Wild type	Other	NA	509.133	668.06	-0.391934	0	22	NA	NA	NA	0.387731	0.264671	0.224755	-1.05685	-0.0317099	-0.372395	0.483562	0.644532	-1.48402	0.320333
SP79228	CNS-PiloAstro	no	yes			Wild type	Other	NA	622.279	587.558	0.0828305	0	24	NA	NA	NA	0.294211	1.63409	-0.0783085	-0.187597	1.25269	0.433261	-0.0447983	1.01881	-0.150279	0.027
SP79231	CNS-PiloAstro	no	yes			Wild type	Other	NA	434.017	768.813	-0.824883	0	24	NA	NA	NA	-0.193544	0.0927261	0.0100401	0.455452	-0.269339	0.573493	0.483085	-0.0162866	-0.238411	0.011
SP79234	CNS-PiloAstro	no	yes			Wild type	Other	NA	385.402	1050.53	-1.44668	0	28	NA	NA	NA	0.0322914	0.403002	-0.0179314	0.88091	0.151972	0.486443	0.273266	0.204986	-0.24315	0.0603333
SP79237	CNS-PiloAstro	no	yes			Wild type	Other	NA	260.615	502.959	-0.948518	0	21	NA	NA	NA	-0.526912	0.290262	0.642572	-0.0830837	0.807084	0.480381	0.737592	0.327032	-1.02708	0.137333
SP79240	CNS-PiloAstro	no	yes			Wild type	Other	NA	363.489	624.676	-0.781197	0	15	NA	NA	NA	0.0683747	-0.277416	0.409341	-0.348829	-0.592752	0.353408	0.0644716	-0.883942	-1.06576	0.133667
SP79243	CNS-PiloAstro	no	yes			Wild type	Other	NA	475.143	515.085	-0.11645	0	84	NA	NA	NA	-0.034011	-0.796264	-0.0947403	-0.997866	-0.898871	0.568174	-0.255457	0.0431714	-1.32843	0.305333
SP79246	CNS-PiloAstro	no	yes			Wild type	Other	NA	375.856	700.773	-0.898765	0	22	NA	NA	NA	-0.416855	0.171761	0.0428071	0.619283	-0.247042	0.284575	-0.108874	-0.459314	-0.905091	0.068
SP79249	CNS-PiloAstro	no	yes			Wild type	Other	NA	436.992	689.33	-0.657586	0	23	NA	NA	NA	-0.615319	-1.16847	-0.0986059	-0.444849	-0.536073	-0.520184	-1.21363	-0.321544	-0.418321	0.004
SP79252	CNS-PiloAstro	no	yes			Wild type	Other	NA	472.857	771.069	-0.705456	0	19	NA	NA	NA	0.257931	0.808385	0.702234	0.675259	0.469745	0.268081	0.62735	-0.226164	-1.16889	0.203333
SP79255	CNS-PiloAstro	no	yes			Wild type	Other	NA	516.115	809.189	-0.648784	0	22	NA	NA	NA	0.611176	0.139368	-0.625257	-0.0900109	0.493038	-0.773469	-0.364347	-0.747764	-0.322244	0.0126667
SP79258	CNS-PiloAstro	no	yes			Wild type	Other	NA	399.352	724.78	-0.859884	0	23	NA	NA	NA	0.736468	-0.0252287	0.540987	0.345777	-0.531119	-0.411104	-0.251764	0.656233	-0.166837	0.00833333
SP79261	CNS-PiloAstro	no	yes			Wild type	Other	NA	539.19	958.141	-0.829444	0	21	NA	NA	NA	-0.318496	0.0914429	0.32368	0.200539	-0.616363	0.377627	0.278941	-0.456682	-0.747672	0.031
SP79264	CNS-PiloAstro	no	yes			Wild type	Other	NA	330.729	769.352	-1.218	0	24	NA	NA	NA	-1.12556	-0.674279	0.11783	-1.37181	-0.4583	-0.117141	0.210679	-0.168058	-0.974239	0.0866667
SP79267	CNS-PiloAstro	no	yes			Wild type	Other	NA	502.046	1191.98	-1.24747	0	17	NA	NA	NA	-1.17396	-0.0454031	0.161045	-0.120858	-0.318057	-0.123427	0.227095	-0.741517	-0.970601	0.079
SP79270	CNS-PiloAstro	no	yes			Wild type	Other	NA	517.217	722.856	-0.482937	0	20	NA	NA	NA	-1.44058	-0.142354	-0.341327	-0.236294	-0.547784	0.295228	0.167652	-0.343006	-0.647956	0.0143333
SP79279	CNS-PiloAstro	no	yes			Wild type	Other	NA	491.532	896.042	-0.866279	0	24	NA	NA	NA	-0.382233	-0.381111	0.614704	-0.345738	-1.02545	-0.534789	-0.727533	-0.978706	-1.51435	0.249333
SP79282	CNS-PiloAstro	no	yes			Wild type	Other	NA	436.909	682.66	-0.643835	0	11	NA	NA	NA	-0.893197	1.01904	-0.178196	0.102526	0.396389	0.722671	0.668076	0.604183	-0.691127	0.0203333
SP79285	CNS-PiloAstro	no	yes			Wild type	Other	NA	321.676	1109.47	-1.78619	0	56	NA	NA	NA	-2.76392	-1.38401	-0.246913	-0.881622	-2.77816	-1.53169	-3.60924	-0.401745	-1.19039	0.199667
SP79288	CNS-PiloAstro	no	yes			Wild type	Other	NA	561.126	993.909	-0.824788	0	22	NA	NA	NA	-0.144894	0.204112	0.295234	0.0550895	-0.159099	0.203321	0.416243	0.278964	-0.610984	0.0156667
SP79291	CNS-PiloAstro	no	yes			Wild type	Other	NA	460.968	495.727	-0.104881	0	7	NA	NA	NA	-1.16061	-0.518973	-0.654064	0.293337	-0.850623	-0.437509	-1.15233	0.175747	-0.494905	0.0133333
SP79294	CNS-PiloAstro	no	yes			Wild type	Other	NA	345.86	707.406	-1.03235	0	26	NA	NA	NA	-0.549654	-0.0502752	-0.185761	0.200944	-0.299585	-0.0780595	0.250373	-0.269754	-0.89792	0.057
SP79297	CNS-PiloAstro	no	yes			Wild type	Other	NA	343.332	755.278	-1.1374	0	15	NA	NA	NA	0.253536	1.24931	0.635864	-1.93509	0.327109	-0.148911	0.978801	0.468341	-1.13321	0.186667
SP79300	CNS-PiloAstro	no	yes			Wild type	Other	NA	267.254	558.964	-1.06455	0	17	NA	NA	NA	-1.46443	-0.876474	0.0574272	-0.757963	-1.23165	0.231299	-0.222055	-0.230802	-0.409979	0.110667
SP79303	CNS-PiloAstro	no	yes			Wild type	Other	NA	310.305	586.788	-0.919152	0	14	NA	NA	NA	-0.521688	-0.341559	0.286615	-1.32121	-0.727119	0.0313116	-0.922664	0.396841	-0.969766	0.0636667
SP79306	CNS-PiloAstro	no	yes			Wild type	Other	NA	242.421	510.665	-1.07486	0	26	NA	NA	NA	1.15545	-0.95188	-0.29672	-1.17743	-2.56286	-0.234389	-1.29447	-0.96702	-1.01267	0.109667
SP79309	CNS-PiloAstro	no	yes			Wild type	Other	NA	376.416	571.879	-0.603383	0	22	NA	NA	NA	1.43688	0.767894	0.334753	2.16752	0.26361	0.505518	0.903097	-0.285725	-0.752846	0.0336667
SP79312	CNS-PiloAstro	no	yes			Wild type	Other	NA	392.887	641.435	-0.70719	0	20	NA	NA	NA	-0.139074	0.598234	0.0709757	-0.889288	0.976552	-0.0669589	0.707365	-0.436466	-0.89138	0.052
SP79315	CNS-PiloAstro	no	yes			Wild type	Other	NA	425.177	586.413	-0.463854	0	26	NA	NA	NA	1.15226	0.884379	-0.174054	-1.39608	-0.577143	0.0960317	0.159994	-0.219851	-0.248303	0.0106667
SP79318	CNS-PiloAstro	no	yes			Wild type	Other	NA	448.83	576.958	-0.362297	0	23	NA	NA	NA	0.409359	-1.1317	-0.068334	0.214212	-1.36928	0.206618	-0.583159	-1.2241	-1.10004	0.14
SP79321	CNS-PiloAstro	no	yes			Wild type	Other	NA	339.634	525.846	-0.630658	0	18	NA	NA	NA	0.805628	-0.0305602	0.287877	-1.02056	0.8977	-0.272685	0.471453	1.60676	-0.29786	0.038
SP79324	CNS-PiloAstro	no	yes			Wild type	Other	NA	416.632	564.916	-0.439262	0	24	NA	NA	NA	-0.23492	-0.0166796	0.776136	-0.234642	0.452384	-0.652484	-0.490774	-0.182095	-0.551094	0.011
SP79327	CNS-PiloAstro	no	yes			Wild type	Other	NA	363.612	514.967	-0.502083	0	22	NA	NA	NA	0.0247812	0.111791	0.138916	0.0381439	0.231977	0.525212	-0.575556	-0.0705894	-0.29422	0.012
SP79330	CNS-PiloAstro	no	yes			Wild type	Other	NA	364.566	817.073	-1.16429	0	21	NA	NA	NA	-0.386883	-0.444892	0.438974	-2.08129	-0.390988	-0.0528724	-0.74219	0.0710333	-0.868762	0.079
SP79333	CNS-PiloAstro	no	yes			Wild type	Other	NA	350.808	669.406	-0.9322	0	5	NA	NA	NA	-0.192139	0.120179	-0.204582	-1.38869	-1.522	-0.655378	-1.81069	-1.35446	-0.337994	0.0333333
SP79336	CNS-PiloAstro	no	yes			Wild type	Other	NA	267.769	523.877	-0.968238	0	24	NA	NA	NA	-1.09943	-0.357586	0.988158	0.893298	-0.60438	0.341725	0.0633571	0.241032	-0.775916	0.0303333
SP79339	CNS-PiloAstro	no	yes			Wild type	Other	NA	356.622	728.295	-1.03013	0	23	NA	NA	NA	0.814409	-0.806803	-0.14372	2.20312	-1.57066	-0.572907	0.355631	-0.650947	-0.946491	0.076
SP79342	CNS-PiloAstro	no	yes			Wild type	Other	NA	302.473	612.066	-1.01688	0	7	NA	NA	NA	1.08673	0.488182	0.223819	0.982269	0.0886455	0.370281	0.339914	-0.663302	-0.440065	0.028
SP79345	CNS-PiloAstro	no	yes			Wild type	Other	NA	341.142	558.233	-0.710498	0	24	NA	NA	NA	-0.0748337	-0.61283	0.0853168	-0.903234	-0.1395	-0.0145968	0.331501	-2.10287	-1.33012	0.298
SP79351	CNS-PiloAstro	no	yes			Wild type	Other	NA	330.642	768.148	-1.21611	0	23	NA	NA	NA	0.843586	0.320673	0.323559	0.455155	0.953515	-0.154768	0.563888	1.22759	-1.06577	0.148667
SP79354	CNS-PiloAstro	no	yes			Wild type	Other	NA	461.812	593.193	-0.361195	0	22	NA	NA	NA	0.71336	-0.220124	-0.0312794	-0.721761	-0.358158	0.538261	0.516274	-0.618557	-0.972647	0.1
SP79357	CNS-PiloAstro	no	yes			Wild type	Other	NA	421.604	572.188	-0.4406	0	21	NA	NA	NA	-1.14559	-1.68506	0.783849	0.732019	-0.181335	0.243576	-1.53534	-1.34453	-1.24343	0.223333
SP79359	CNS-PiloAstro	no	yes			Wild type	Other	NA	414.771	515.219	-0.312871	0	24	NA	NA	NA	-0.0125375	-0.458994	0.513214	0.00462102	-0.373902	-0.191107	0.408075	0.743725	-0.951319	0.0873333
SP79365	CNS-PiloAstro	no	yes			Wild type	Other	NA	503.486	882.092	-0.808979	0	23	NA	NA	NA	0.290321	-0.12013	0.832923	-0.157109	-0.476979	-0.373614	0.392986	-1.28195	-0.385385	0.007
SP79368	CNS-PiloAstro	no	yes			Wild type	Other	NA	381.1	543.132	-0.511135	0	24	NA	NA	NA	0.744487	0.648678	-1.46666	-0.611259	-0.011502	0.344919	-1.0952	0.591109	0.161472	0.009
SP79371	CNS-PiloAstro	no	yes			Wild type	Other	NA	380.393	673.697	-0.824609	0	27	NA	NA	NA	-0.717987	-0.890951	-1.92832	0.6636	-0.98356	0.13259	-3.02473	0.121965	-0.276654	0.0396667
SP79374	CNS-PiloAstro	no	yes			Wild type	Other	NA	307.724	687.167	-1.15902	0	25	NA	NA	NA	-0.255924	0.556006	0.473187	-0.45943	0.340165	0.572325	0.81203	0.616616	-0.528819	0.082
SP79377	CNS-PiloAstro	no	yes			Wild type	Other	NA	440.416	760.902	-0.788844	0	21	NA	NA	NA	0.473052	-0.314918	0.531948	0.521	0.56341	-0.74806	0.414448	-0.185701	-0.448046	0.0206667
SP79380	CNS-PiloAstro	no	yes			Wild type	Other	NA	388.996	597.881	-0.620104	0	22	NA	NA	NA	-0.696456	0.425032	-0.061549	0.354234	0.3216	0.442099	-0.212704	0.492779	-0.534309	0.0203333
SP79383	CNS-PiloAstro	no	yes			Wild type	Other	NA	298.244	547.284	-0.875797	0	25	NA	NA	NA	-0.544296	-1.28514	-1.4064	0.833506	-0.212352	-1.21626	-2.38216	-0.394006	-1.05557	0.086
SP79387	CNS-PiloAstro	no	yes			Wild type	Other	NA	634.168	837.691	-0.401552	0	26	NA	NA	NA	1.06072	0.930667	0.177555	0.290899	2.03315	1.2412	0.857409	0.566295	-0.416695	0.0676667
SP79391	CNS-PiloAstro	no	yes			Wild type	Other	NA	531.801	1609.74	-1.59786	0	42	NA	NA	NA	-0.397501	-0.00310275	0.445947	0.401411	-0.679224	-0.709238	0.187424	0.568311	-0.592178	0.0726667
SP79395	CNS-PiloAstro	no	yes			Wild type	Other	NA	597.196	687.371	-0.202884	1	62	NA	NA	NA	0.589321	-0.863703	-0.75213	0.991671	-1.18817	0.485225	-0.774112	-0.312819	-0.733435	0.0676667
SP79399	CNS-PiloAstro	no	yes			Wild type	Other	NA	658.202	986.387	-0.583624	0	34	NA	NA	NA	-0.100801	-0.0402496	0.702397	0.465997	0.0635252	1.10584	0.702266	0.431495	-0.832611	0.0646667
SP79403	CNS-PiloAstro	no	yes			Wild type	Other	NA	636.724	682.148	-0.0994181	0	20	NA	NA	NA	0.413916	0.215842	-1.42692	0.101195	1.18006	0.611246	-0.677601	0.0651536	-0.139267	0.0136667
SP79407	CNS-PiloAstro	no	yes			Wild type	Other	NA	412.693	797.808	-0.95097	0	22	NA	NA	NA	-0.578252	-0.64388	0.191869	0.213164	-0.29277	0.759205	0.130886	-0.273771	-0.25577	0.0213333
SP79411	CNS-PiloAstro	no	yes			Wild type	Other	NA	594.384	799.358	-0.427445	0	25	NA	NA	NA	-0.917078	0.491443	0.229086	0.759264	-0.678294	0.19697	-1.26473	-0.569813	-1.01196	0.072
SP79415	CNS-PiloAstro	no	yes			Wild type	Other	NA	415.106	740.758	-0.835521	0	24	NA	NA	NA	-0.205719	0.579337	-0.350677	0.73475	-0.58995	0.339906	0.182327	-0.0895152	-1.04822	0.135667
SP79419	CNS-PiloAstro	no	yes			Wild type	Other	NA	380.165	890.588	-1.22813	0	47	NA	NA	NA	-0.553415	-1.13087	-0.496645	-0.0114744	-0.711761	-0.0568553	-0.968527	0.195927	-0.85984	0.0483333
SP79423	CNS-PiloAstro	no	yes			Wild type	Other	NA	396.484	706.48	-0.833385	0	10	NA	NA	NA	-1.31259	-1.07805	0.0943235	0.747185	-3.02581	0.22121	0.0541628	0.789839	-0.75591	0.057
SP79427	CNS-PiloAstro	no	yes			Wild type	Other	NA	487.817	799.731	-0.713176	0	27	NA	NA	NA	0.569198	0.394095	-0.431234	0.0998696	0.0426524	-0.0246028	0.290738	0.0593021	-0.546072	0.00766667
SP79431	CNS-PiloAstro	no	yes			Wild type	Other	NA	373.231	782.009	-1.06712	0	23	NA	NA	NA	-0.59468	-0.0558963	-0.406837	0.730179	0.749357	0.0912163	1.15105	0.403464	-0.643776	0.0813333
SP79435	CNS-PiloAstro	no	yes			Wild type	Other	NA	328.903	782.698	-1.25079	0	22	NA	NA	NA	-0.862507	-0.00741441	0.416507	0.958353	0.478464	-0.0881456	1.39056	-0.317994	-0.718437	0.0436667
SP79439	CNS-PiloAstro	no	yes			Wild type	Other	NA	669.009	845.633	-0.338007	0	24	NA	NA	NA	-1.33078	-0.00202245	-0.206503	0.75908	-1.94685	-0.103741	-1.04997	-0.147472	-0.658017	0.0213333
SP79443	CNS-PiloAstro	no	yes			Wild type	Other	NA	445.986	719.931	-0.690862	0	22	NA	NA	NA	-0.14943	-0.59575	-0.0234194	-1.07132	-0.397756	0.553872	0.611107	0.348425	-0.922898	0.077
SP79447	CNS-PiloAstro	no	yes			Wild type	Other	NA	407.909	646.041	-0.663377	0	10	NA	NA	NA	0.202977	-0.123591	-0.666149	-0.719443	-0.365752	0.504968	-0.96038	0.302545	-0.664886	0.0176667
SP79451	CNS-PiloAstro	no	yes			Wild type	Other	NA	609.707	908.456	-0.575301	0	25	NA	NA	NA	0.155399	0.251517	-0.234597	0.466171	-0.885663	0.0417149	-0.183347	-0.063728	-0.441593	0.016
SP79455	CNS-PiloAstro	no	yes			Wild type	Other	NA	320.441	633.75	-0.983855	0	26	NA	NA	NA	-0.820692	-0.0114701	-0.0256835	-1.79213	-0.568186	-0.228167	-0.41195	0.734766	-0.664261	0.0126667
SP79458	CNS-PiloAstro	no	yes			Wild type	Other	NA	600.44	1342.34	-1.16066	0	22	NA	NA	NA	0.338784	-0.376654	0.240716	0.268066	-0.550268	-0.976407	0.237113	-0.250983	-0.369809	0.0796667
SP79462	CNS-PiloAstro	no	yes			Wild type	Other	NA	514.095	724.492	-0.494934	0	23	NA	NA	NA	-0.67477	0.0394927	0.215466	-0.396172	-0.194257	0.353475	-0.0381168	-0.193742	-0.256618	0.0103333
SP79466	CNS-PiloAstro	no	yes			Wild type	Other	NA	910.706	1370.02	-0.589139	0	22	NA	NA	NA	-0.0291812	-0.0374782	-0.298984	-0.641021	-1.16618	-0.964658	-0.712025	-0.368541	-0.828709	0.0216667
SP79470	CNS-PiloAstro	no	yes			Wild type	Other	NA	444.339	686.835	-0.628301	0	24	NA	NA	NA	-1.02585	-1.40827	-0.617068	-1.00827	-1.47587	0.244859	0.153947	0.494316	-0.381397	0.0383333
SP79474	CNS-PiloAstro	no	yes			Wild type	Other	NA	937.827	1341.1	-0.516021	0	102	NA	NA	NA	0.666476	0.445588	-0.140116	0.591484	0.797649	0.0361145	0.299061	0.818512	-0.596738	0.0156667
SP119755	ColoRect-AdenoCA	yes	yes			Wild type	Other	0.157739	228.375	715.615	-1.64778	0	187	0	0	0	0.133283	0.665204	0.71999	-1.00249	-0.0806103	-0.336684	1.04069	0.0237184	0.254504	0.128333
SP16886	ColoRect-AdenoCA	yes	yes	ATRX_DAXX_non_trunc		ATRX_DAXX_non_trunc	Other	1.78221	274.033	385.563	-0.492613	0	72	1	0.00803022	0	-0.786525	-0.343139	-0.453901	-1.49539	-1.90463	0.165703	-0.818347	-1.42343	-0.614557	0.026
SP16934	ColoRect-AdenoCA	yes	yes			Wild type	Other	0.465829	135.11	612.851	-2.1814	0	39	2	0.0659433	0	0.595598	-0.135781	0.400736	0.494993	NA	0.287417	-1.21131	-0.328193	1.14851	NA
SP16958	ColoRect-AdenoCA	yes	yes			Wild type	Other	0.709732	201.401	454.332	-1.17367	1	307	0	0	0	-2.01458	-0.645731	0.845803	NA	-0.747255	-0.865521	-2.35328	-2.39899	-0.0546966	0.215667
SP17016	ColoRect-AdenoCA	yes	yes			Wild type	Other	0.0962165	160.883	541.045	-1.74974	0	70	0	0	0	0.319773	0.572612	1.16876	-0.343102	-2.53405	0.936618	-0.603969	-0.695177	-0.650297	0.159
SP17294	ColoRect-AdenoCA	yes	yes	ATRX_DAXX_trunc		ATRX_DAXX_trunc	ATRX_DAXX_trunc	2.81398	355.237	744.63	-1.06774	1	338	4	0.150898	0	0.318733	0.392439	-0.897547	-1.13421	-0.297377	-0.614072	-0.819007	0.326754	0.607528	0.646333
SP17329	ColoRect-AdenoCA	yes	yes			Wild type	Other	0.441111	294.995	696.992	-1.24045	0	65	2	0.0611461	0	-0.784251	-1.02463	1.24366	0.51582	-1.65263	0.455361	-0.966445	-0.754337	-0.568631	0.103
SP17430	ColoRect-AdenoCA	yes	yes			Wild type	Other	1.28728	365.517	556.677	-0.606902	0	337	0	0	0	-1.01653	-1.53317	0.516241	-0.260503	-0.802483	-0.268197	-1.27714	-0.488199	-0.570759	0.09
SP17905	ColoRect-AdenoCA	yes	yes	ATRX_DAXX_non_trunc		ATRX_DAXX_non_trunc	Other	0.491306	328.266	483.712	-0.559281	0	109	2	0.017222	0	0.186796	0.343481	0.822865	0.498053	-1.16013	-0.978674	0.687041	-0.548361	-0.390179	0.0113333
SP18121	ColoRect-AdenoCA	yes	yes			Wild type	Other	0.32731	395.687	580.552	-0.553064	0	159	10	0.126714	0	0.478665	1.04169	-0.406769	0.16012	1.14961	-0.413902	0.661423	-0.165951	-0.0744842	0.00566667
SP18787	ColoRect-AdenoCA	yes	yes			Wild type	Other	0.225071	232.155	578.075	-1.31617	0	123	1	0.0362215	0	-1.76246	0.206768	0.443652	-1.42116	-1.87539	-0.398933	-0.123626	0.489031	0.0409739	0.0743333
SP18946	ColoRect-AdenoCA	yes	yes	ATRX_DAXX_non_trunc		ATRX_DAXX_non_trunc	Other	0.741333	687.703	454.304	0.598126	0	120	0	0	0	0.987635	0.853174	1.02086	-0.344831	0.587113	-1.02564	-0.129871	-0.198005	0.581663	0.0723333
SP19215	ColoRect-AdenoCA	yes	yes	ATRX_DAXX_non_trunc		ATRX_DAXX_non_trunc	Other	0.506345	516.798	1607.07	-1.63676	0	154	3	0.117908	0	0.602294	0.873491	-0.969731	0.425414	0.942436	-0.748009	1.47452	-0.122779	0.714	0.146667
SP19295	ColoRect-AdenoCA	yes	yes	ATRX_DAXX_non_trunc		ATRX_DAXX_non_trunc	Other	1.59093	231.198	515.912	-1.158	0	33	2	0.0620808	0	-0.611592	-0.262017	0.0792648	-1.3453	-1.5866	-1.55439	-1.40472	-0.36446	-0.450002	0.093
SP19582	ColoRect-AdenoCA	yes	yes			Wild type	Other	0.904339	366.371	502.88	-0.456907	0	679	2	0.098338	0	2.44362	0.222349	-1.01079	-0.30672	1.25795	0.0951063	0.107202	0.377417	0.541582	0.306333
SP19606	ColoRect-AdenoCA	yes	yes			Wild type	Other	0.258874	662.097	623.897	0.085733	1	308	2	0.0862384	0	-0.0492436	0.772385	1.41713	1.86438	2.5337	0.6721	-0.376961	0.562783	0.259259	0.0973333
SP19670	ColoRect-AdenoCA	yes	yes			Wild type	Other	0.37689	236.139	449.073	-0.927316	0	76	26	0.910415	0	0.939239	0.371546	0.476569	2.51358	1.19576	-0.00294292	0.102109	0.173861	-0.397843	0.0153333
SP19750	ColoRect-AdenoCA	yes	yes			Wild type	Other	1.06287	216.135	879.637	-2.02498	0	226	0	0	0	0.9272	0.335073	-0.449807	-2.51228	-0.897765	-1.87549	0.100533	-0.048868	0.505011	0.306333
SP19983	ColoRect-AdenoCA	yes	yes			Wild type	Other	0.40353	148.93	368.419	-1.30671	0	177	7	0.206102	0	-1.46477	-2.21965	1.39629	1.74569	-0.230577	-2.16432	-0.339465	0.695218	-0.147473	0.055
SP20993	ColoRect-AdenoCA	yes	yes			Wild type	Other	0.643559	436.861	587.975	-0.428579	0	169	5	0.255479	0	1.83571	0.564304	0.402035	0.0131694	-0.171789	-0.102668	-0.84222	1.23828	-0.118274	0.00866667
SP21057	ColoRect-AdenoCA	yes	yes			Wild type	Other	0.180927	221.809	277.131	-0.321247	0	506	3	0.11299	0	0.642502	-0.63962	0.708487	-1.38801	-0.554654	0.110132	-1.21994	-0.0886651	-0.224136	0.156667
SP21193	ColoRect-AdenoCA	yes	yes			Wild type	Other	0.377449	371.754	712.814	-0.939177	0	379	17	0.540698	0	1.379	1.08794	0.297835	0.829213	1.5452	-0.509267	0.534112	1.22809	0.583722	0.164333
SP21400	ColoRect-AdenoCA	yes	yes			Wild type	Other	0.189614	591.499	1462.75	-1.30624	0	84	0	0	0	-0.3772	0.254746	0.790227	-0.929551	0.681183	-0.00541485	0.160908	-0.839225	-0.316495	0.042
SP21528	ColoRect-AdenoCA	yes	yes			Wild type	Other	0.294849	403.619	877.032	-1.11964	0	39	0	0	0	0.149265	0.572949	-0.923476	-0.0964172	-0.206232	-0.167225	-1.89952	-0.4199	-0.760227	0.0456667
SP22031	ColoRect-AdenoCA	yes	yes			Wild type	Other	0.244543	462.385	690.186	-0.577891	0	35	0	0	0	0.630429	1.0037	-1.01438	0.835302	0.39087	1.05448	0.501001	-0.397585	-0.1991	0.025
SP22750	ColoRect-AdenoCA	yes	yes			Wild type	Other	2.84399	563.65	572.331	-0.0220506	0	48	9	0.320227	0	1.2285	0.125958	0.870147	1.53802	1.59098	0.193956	2.31805	0.400704	-0.0810322	0.23
SP23078	ColoRect-AdenoCA	yes	yes			Wild type	Other	0.714394	504.058	464.138	0.119036	0	269	2	0.0806242	0	0.696138	0.239467	-0.4408	0.0641942	0.461707	-0.898908	-2.24309	-1.30113	-0.368131	0.0376667
SP80271	ColoRect-AdenoCA	yes	yes			Wild type	Other	0.326464	638.337	433.813	0.557245	0	192	11	0.468169	0	1.3537	-0.103611	0.184684	0.769181	1.82759	-0.376235	-1.43544	0.328449	-0.231468	0.0453333
SP80367	ColoRect-AdenoCA	yes	yes			Wild type	Other	0.98857	346.724	695.948	-1.00519	0	409	2	0.0912597	0	1.23259	-0.162511	-0.38196	-0.410824	1.53896	-1.28962	-0.068851	-0.151949	-0.0798339	0.197667
SP80423	ColoRect-AdenoCA	yes	yes			Wild type	Other	0.517116	256.004	419.486	-0.712453	1	636	0	0	0	NA	0.388323	0.716242	-0.671552	0.199864	-1.58702	0.278166	-0.58141	-0.1325	0.239667
SP80615	ColoRect-AdenoCA	yes	yes	ATRX_DAXX_non_trunc		ATRX_DAXX_non_trunc	Other	0.494284	1069.1	615.693	0.79611	0	1201	6	0.0418122	0	-0.793874	0.0016983	0.565089	-0.944852	-0.209008	-0.534037	0.0617594	-1.44564	0.188506	0.432
SP80657	ColoRect-AdenoCA	yes	yes			Wild type	Other	0.41581	576.971	702.15	-0.283279	0	72	2	0.0781531	0	1.91528	0.648226	-0.591616	0.59339	2.25619	0.3694	0.519507	0.82577	-0.36662	0.048
SP80754	ColoRect-AdenoCA	yes	yes			Wild type	Other	1.53501	308.261	643.634	-1.06209	0	111	3	0.124887	0	0.432241	1.82356	1.58901	-1.48167	2.61973	-0.424582	0.0548137	0.190927	0.628439	0.152667
SP80950	ColoRect-AdenoCA	yes	yes			Wild type	Other	1.24966	189.363	649.17	-1.77744	0	228	1	0.0467384	0	-1.43017	2.80949	1.43346	1.38653	2.30331	0.588123	1.42063	1.06474	0.901384	0.345
SP81137	ColoRect-AdenoCA	yes	yes			Wild type	Other	0.844445	307.877	932.642	-1.59897	0	247	6	0.216686	0	0.489653	0.576788	0.117494	0.714924	0.4648	0.0175634	-0.798052	-0.24286	0.281978	0.184
SP81172	ColoRect-AdenoCA	no	yes			Wild type	Other	NA	417.455	601.611	-0.527208	0	183	NA	NA	NA	0.832704	0.755573	0.790318	-0.431128	-0.195013	0.146012	-0.418387	0.0809802	0.178527	0.00666667
SP81440	ColoRect-AdenoCA	yes	yes			Wild type	Other	0.816847	207.841	588.351	-1.5012	0	139	62	2.17924	0	0.552717	1.54042	-1.38248	-0.519079	2.32993	-0.421913	0.00114064	0.95714	-1.17145	0.199667
SP81494	ColoRect-AdenoCA	yes	yes	ATRX_DAXX_non_trunc		ATRX_DAXX_non_trunc	Other	0.102649	297.815	686.62	-1.2051	0	82	0	0	0	-0.230325	-0.343269	-0.55115	1.44438	-1.00473	0.669416	-0.731195	-0.108178	-0.222728	0.074
SP81711	ColoRect-AdenoCA	yes	yes			Wild type	Other	0.334676	212.638	553.927	-1.38129	0	324	1	0.0379428	0	0.736077	0.171242	-0.643125	1.37926	2.47666	-0.897473	1.24079	0.71345	0.406633	0.208333
SP81840	ColoRect-AdenoCA	yes	yes			Wild type	Other	5.1659	1369.83	578.825	1.2428	1	128	3	0.131297	0	-0.476324	-0.297241	0.272021	0.559582	-0.510438	-1.35764	-2.62554	-0.278313	0.592991	0.110333
SP82087	ColoRect-AdenoCA	yes	yes			Wild type	Other	0.421879	324.545	485.735	-0.581752	0	216	257	10.133	0	2.75781	1.41924	0.275707	0.817043	1.6393	0.560865	1.85203	-0.43273	-0.140578	0.113
SP82103	ColoRect-AdenoCA	yes	yes			Wild type	Other	0.504133	225.64	949.644	-2.07337	0	49	0	0	0	1.59874	1.55047	1.05407	0.543462	1.28689	-0.202332	0.206206	-0.0721976	0.21062	0.198
SP96110	ColoRect-AdenoCA	yes	yes			Wild type	Other	1.10302	243.198	519.4	-1.09471	0	236	2	0.0157092	0	0.57772	-0.256876	0.409809	-0.224561	0.0310079	-0.0795319	0.705742	-0.403743	0.949063	0.134667
SP96112	ColoRect-AdenoCA	yes	yes			Wild type	Other	0.317332	292.08	791.801	-1.43877	0	149	0	0	0	-0.581171	0.513643	0.520006	1.14386	-0.236258	0.536417	-0.0934142	-0.10417	0.170493	0.0453333
SP96114	ColoRect-AdenoCA	yes	yes		TERTp_mut	TERTp_mut	TERT_mod	2.44172	275.254	862.07	-1.64704	0	188	1	0.0079251	0	1.13088	0.473004	0.553041	-1.16018	0.434536	-0.165435	0.558714	0.265978	-0.16047	0.117333
SP96116	ColoRect-AdenoCA	yes	yes			Wild type	Other	2.63462	255.82	657.331	-1.36149	0	226	2	0.0141496	0	-0.457588	0.595895	0.869764	-0.107868	-0.151639	-0.683569	-0.631126	-0.061807	-0.540001	0.077
SP96118	ColoRect-AdenoCA	yes	yes			Wild type	Other	0.555712	615.641	702.811	-0.191049	0	41	4	0.0245467	0	-0.269233	0.0795009	0.387498	-0.172199	-0.155484	-0.315758	-0.00216186	0.0150664	-0.286072	0.004
SP96120	ColoRect-AdenoCA	yes	yes			Wild type	Other	0.927535	348.227	709.451	-1.02668	0	441	9	0.0701366	0	-0.658012	-0.396239	0.378524	-1.22071	-0.710558	-0.937996	1.2088	-0.0320427	0.106573	0.157333
SP96122	ColoRect-AdenoCA	yes	yes			Wild type	Other	0.335471	452.271	665.446	-0.557134	0	88	0	0	0	-0.191185	-2.12782	0.298833	-1.43181	-1.31179	-0.252759	0.0386508	-0.073533	-0.624744	0.0286667
SP96124	ColoRect-AdenoCA	yes	yes			Wild type	Other	0.270799	329.385	767.649	-1.22067	0	160	0	0	0	-0.458156	0.610063	0.840256	-0.487993	0.900002	-0.0713739	1.75914	-0.334799	0.723273	0.118667
SP96126	ColoRect-AdenoCA	yes	yes			Wild type	Other	0.723407	643.369	432.972	0.571372	1	179	0	0	0	-0.185055	-0.0213874	0.549406	-0.858331	0.340176	2.05183	0.599771	-0.482842	-0.681211	0.235
SP96129	ColoRect-AdenoCA	yes	yes			Wild type	Other	1.47126	219.874	647.433	-1.55805	0	431	0	0	0	0.644922	0.0117637	0.0283933	0.21167	0.930986	-0.252705	-2.11345	-1.56671	0.142355	0.228667
SP110842	Eso-AdenoCA	no	yes			Wild type	Other	NA	532.544	606.002	-0.186423	1	369	NA	NA	NA	0.30781	-0.198003	0.0778642	-0.199044	0.7327	-0.492078	0.560141	-0.373937	0.226338	0.183333
SP110845	Eso-AdenoCA	no	yes			Wild type	Other	NA	429.564	453.341	-0.0777251	2	417	NA	NA	NA	-0.68448	0.257008	0.0742121	0.722544	1.21322	0.095735	0.217006	-0.959161	-0.0110383	0.348667
SP110846	Eso-AdenoCA	no	yes			Wild type	Other	NA	694.478	621.419	0.160364	0	1358	NA	NA	NA	-1.38256	0.343544	-0.384086	-1.37173	-0.390368	-0.596482	0.20975	-0.3403	0.245466	0.536667
SP110847	Eso-AdenoCA	no	yes			Wild type	Other	NA	550.446	640.754	-0.219169	1	370	NA	NA	NA	-1.97242	0.531127	0.117105	-1.17564	0.606056	0.039547	-0.225178	0.387183	0.230986	0.237333
SP110849	Eso-AdenoCA	no	no			Wild type	Other	NA	495.86	645.502	-0.380489	0	73	NA	NA	NA	0.248213	0.490333	-0.811715	-0.100091	-0.162568	-0.608657	-0.70679	0.0662854	-0.485728	0.00733333
SP110851	Eso-AdenoCA	no	yes			Wild type	Other	NA	760.117	600.6	0.339816	0	893	NA	NA	NA	1.17626	1.11651	-0.553937	-0.398311	-0.054917	-0.388588	-0.126471	-0.216811	-0.543913	0.299333
SP110853	Eso-AdenoCA	no	yes			Wild type	Other	NA	582.243	587.941	-0.014048	1	646	NA	NA	NA	-1.32839	0.26871	-0.756666	0.471733	-0.247039	-0.377841	0.0651388	-0.1086	-0.563958	0.226667
SP110855	Eso-AdenoCA	no	yes			Wild type	Other	NA	480.608	630.397	-0.391398	3	681	NA	NA	NA	0.869491	-0.253622	-0.0293299	0.869857	0.508349	-0.753895	-0.530639	-0.0290417	-0.00371945	0.499
SP110857	Eso-AdenoCA	no	yes			Wild type	Other	NA	453.621	528.676	-0.220895	0	334	NA	NA	NA	-0.857423	-0.226908	0.0298071	-0.514291	-0.194865	0.116479	-1.0056	-0.162731	-0.117204	0.0796667
SP110859	Eso-AdenoCA	no	yes			Wild type	Other	NA	405.682	571.581	-0.49461	3	309	NA	NA	NA	-1.0055	-0.341398	0.144382	-1.70081	0.396978	0.499125	-1.86512	-0.373862	0.0290545	0.276667
SP110860	Eso-AdenoCA	no	yes			Wild type	Other	NA	431.985	623.443	-0.529276	0	682	NA	NA	NA	-0.827307	-0.73278	0.838661	-0.472866	-0.532331	-0.44664	-0.375114	-0.784495	0.588383	0.282667
SP110861	Eso-AdenoCA	no	yes			Wild type	Other	NA	1310.11	566.722	1.20898	0	470	NA	NA	NA	0.894699	-0.488517	0.729643	-0.796014	-0.440996	0.0774282	0.443361	-1.0825	1.14975	0.231333
SP110863	Eso-AdenoCA	no	yes			Wild type	Other	NA	496.561	677.359	-0.447951	0	264	NA	NA	NA	1.98052	0.838811	-0.888345	0.888647	2.09666	-1.18222	0.112974	1.13468	0.150086	0.0493333
SP110865	Eso-AdenoCA	no	yes			Wild type	Other	NA	345.985	372.104	-0.104995	3	1238	NA	NA	NA	-0.257443	0.483929	0.0418224	-0.569306	-0.128259	-0.99268	0.32481	-0.437229	-0.138002	0.582
SP110866	Eso-AdenoCA	no	yes			Wild type	Other	NA	574.562	589.389	-0.0367586	0	477	NA	NA	NA	3.03487	1.33653	0.412893	2.55137	2.27929	0.622438	1.73817	0.831076	0.185061	0.180667
SP111000	Eso-AdenoCA	no	yes			Wild type	Other	NA	562.763	515.166	0.127489	0	79	NA	NA	NA	-0.403906	-0.534439	-0.552134	0.796827	-0.0913776	-0.773926	-1.30567	-0.257766	-0.254736	0.0116667
SP111001	Eso-AdenoCA	no	yes			Wild type	Other	NA	609.642	591.142	0.0444577	1	666	NA	NA	NA	0.828988	1.3287	2.22123	1.17409	2.73837	-0.333031	-1.11849	-1.25497	0.454461	0.3
SP111002	Eso-AdenoCA	no	yes			Wild type	Other	NA	572.337	682.188	-0.253305	1	565	NA	NA	NA	2.47067	-0.312893	0.337842	0.639078	0.840042	0.395678	0.91976	0.421616	0.326698	0.212333
SP111004	Eso-AdenoCA	no	yes			Wild type	Other	NA	382.843	586.014	-0.614182	3	589	NA	NA	NA	1.19735	-0.318558	-0.117383	-0.508295	0.0680595	-0.190115	-1.10317	-0.37921	0.0843529	0.388
SP111006	Eso-AdenoCA	no	yes			Wild type	Other	NA	808.835	601.754	0.42667	1	405	NA	NA	NA	0.108929	0.082377	0.063096	-2.24984	1.98971	0.113865	-1.73734	0.116499	-0.0170519	0.208333
SP111008	Eso-AdenoCA	no	yes			Wild type	Other	NA	663.004	525.54	0.335218	3	428	NA	NA	NA	0.997596	-0.668153	1.08426	-1.67437	-0.600096	0.0752255	1.50037	-1.2068	-0.566051	0.308
SP111009	Eso-AdenoCA	no	no			Wild type	Other	NA	456.397	637.36	-0.481819	0	168	NA	NA	NA	-0.415216	-0.698311	-0.510844	1.58988	0.824127	-0.025935	-0.283464	0.852758	0.00347204	0.00666667
SP111011	Eso-AdenoCA	no	yes			Wild type	Other	NA	422.607	626.698	-0.568453	0	330	NA	NA	NA	0.378359	-0.545177	-0.430313	-0.420815	-1.11288	-0.202127	-0.832056	-0.586504	-0.171685	0.0696667
SP111013	Eso-AdenoCA	no	yes			Wild type	Other	NA	466.212	520.913	-0.160056	0	196	NA	NA	NA	-0.933399	-0.729534	0.213005	0.600285	-2.62963	0.467652	0.791621	-0.578236	-0.013641	0.0466667
SP111014	Eso-AdenoCA	no	yes			Wild type	Other	NA	939.451	687.911	0.449596	0	406	NA	NA	NA	0.91939	0.705345	-0.579831	-0.252346	0.727769	-0.113797	-0.0651299	-0.300424	0.663892	0.206333
SP111015	Eso-AdenoCA	no	no			Wild type	Other	NA	807.756	621.178	0.378912	0	80	NA	NA	NA	0.476889	1.14489	0.111664	1.58596	1.28083	0.160853	0.0954804	0.666956	0.996992	0.06
SP111017	Eso-AdenoCA	no	yes			Wild type	Other	NA	588.861	587.471	0.00340902	0	250	NA	NA	NA	0.737162	0.222597	0.0346125	0.876981	0.197018	1.11012	1.45756	0.895632	0.432479	0.0686667
SP111019	Eso-AdenoCA	no	yes			Wild type	Other	NA	562.199	523.495	0.102906	1	498	NA	NA	NA	-1.3375	-0.462532	1.13411	-0.874874	-1.24864	0.732081	1.66193	0.440932	-0.378445	0.273333
SP111021	Eso-AdenoCA	no	yes			Wild type	Other	NA	593.748	556.425	0.093662	0	6	NA	NA	NA	-1.23388	-1.80666	0.709369	-1.07777	-0.481266	0.550739	0.0454913	-0.730559	-1.19518	0.287667
SP111024	Eso-AdenoCA	no	yes			Wild type	Other	NA	267.941	622.968	-1.21724	1	554	NA	NA	NA	0.326994	-0.0887679	0.0541993	0.447211	-0.145381	-0.42319	0.710983	-0.411102	-0.0490923	0.313667
SP111026	Eso-AdenoCA	no	yes			Wild type	Other	NA	441.509	526.295	-0.25343	5	577	NA	NA	NA	0.56516	0.691304	0.452489	0.362883	0.64237	0.293389	0.535786	0.605585	-0.298989	0.490333
SP111027	Eso-AdenoCA	no	yes			Wild type	Other	NA	749.23	849.783	-0.181686	0	659	NA	NA	NA	0.535779	0.146612	-1.33065	1.02216	0.648735	-0.752289	-0.529851	0.749756	0.340901	0.206667
SP111029	Eso-AdenoCA	no	yes			Wild type	Other	NA	437.405	488.368	-0.158999	0	115	NA	NA	NA	-1.169	0.511715	0.072631	0.587399	-0.794933	0.151864	-0.226474	-0.249245	0.0122486	0.011
SP111030	Eso-AdenoCA	no	yes			Wild type	Other	NA	591.567	653.937	-0.14461	0	217	NA	NA	NA	-0.311085	-0.0731881	-0.401522	0.0667887	-0.421442	0.39956	-0.102797	-0.243857	-0.166381	0.033
SP111031	Eso-AdenoCA	no	yes			Wild type	Other	NA	280.997	634.704	-1.17553	2	610	NA	NA	NA	0.138872	-0.571092	0.193296	0.249786	-0.318535	-1.14412	0.361168	0.155727	0.216437	0.497
SP111033	Eso-AdenoCA	no	yes			Wild type	Other	NA	469.438	587.835	-0.324478	1	402	NA	NA	NA	0.68007	0.162875	0.613252	-0.793791	2.18922	0.609548	0.997842	0.483274	-0.233977	0.172667
SP111035	Eso-AdenoCA	no	no			Wild type	Other	NA	318.074	498.9	-0.649389	0	112	NA	NA	NA	1.1564	0.846114	0.679476	2.21753	1.45651	-0.420073	0.0880378	0.974149	0.338197	0.0253333
SP111036	Eso-AdenoCA	no	yes			Wild type	Other	NA	661.241	607.183	0.123046	0	424	NA	NA	NA	0.247312	0.486679	-0.126744	-0.161005	-0.466627	-0.396566	1.15436	0.498657	0.55926	0.166
SP111038	Eso-AdenoCA	no	yes	ATRX_DAXX_trunc		ATRX_DAXX_trunc	ATRX_DAXX_trunc	NA	395.761	596.979	-0.593049	2	922	NA	NA	NA	1.09569	-0.00728318	-0.378009	-0.533053	0.609605	-0.667258	0.271451	-0.100889	0.227278	0.809333
SP111039	Eso-AdenoCA	no	yes			Wild type	Other	NA	519.297	632.97	-0.285578	0	30	NA	NA	NA	0.630672	1.12148	0.193224	0.900651	0.260571	0.822147	0.0356906	-0.0493363	-0.579259	0.0203333
SP111040	Eso-AdenoCA	no	yes			Wild type	Other	NA	455.062	541.68	-0.251379	3	629	NA	NA	NA	-0.369507	0.855967	-0.111563	0.325442	0.469485	0.838917	0.0873193	-0.0236876	0.651616	0.577
SP111042	Eso-AdenoCA	no	yes			Wild type	Other	NA	595.205	597.627	-0.00585897	0	311	NA	NA	NA	-1.11982	-0.937062	0.488743	-1.14183	-0.509191	-0.477695	-0.454423	-0.143391	-0.817245	0.0306667
SP111043	Eso-AdenoCA	no	yes		TERT_amp	TERT_amp	TERT_mod	NA	620.089	786.417	-0.34282	1	928	NA	NA	NA	-1.21758	-1.15508	0.224266	-0.254731	-0.599132	-0.334199	-1.02454	-0.893528	-0.401508	0.265
SP111045	Eso-AdenoCA	no	yes			Wild type	Other	NA	396.675	527.738	-0.411862	3	410	NA	NA	NA	-1.40356	-0.00678586	0.266715	-0.783893	0.406951	0.682653	0.837217	-0.593761	-0.571689	0.413333
SP111047	Eso-AdenoCA	no	no			Wild type	Other	NA	524.645	675.785	-0.365224	2	115	NA	NA	NA	-1.74093	0.282548	-0.362713	-1.413	-0.639776	-0.261261	-0.286897	-1.70455	-0.433061	0.092
SP111049	Eso-AdenoCA	no	yes			Wild type	Other	NA	408.846	546.654	-0.41907	2	390	NA	NA	NA	-0.886281	0.748256	0.299367	-1.22867	0.384276	-0.244638	0.468552	-1.07771	0.0345699	0.308667
SP111051	Eso-AdenoCA	no	yes			Wild type	Other	NA	492.768	608.861	-0.305202	0	320	NA	NA	NA	-2.11736	0.36142	-0.10132	-0.353346	0.336205	0.539953	0.245131	0.17128	-0.431855	0.055
SP111052	Eso-AdenoCA	no	yes			Wild type	Other	NA	605.612	536.682	0.174325	0	138	NA	NA	NA	2.31564	1.24142	-0.448334	0.982005	1.24646	0.295179	0.195771	0.955989	0.124737	0.0146667
SP111054	Eso-AdenoCA	no	yes			Wild type	Other	NA	686.323	717.725	-0.0645448	0	1050	NA	NA	NA	0.145077	0.106783	0.565168	-0.270359	1.28764	0.378895	1.59492	-0.00111108	-0.166001	0.331
SP111056	Eso-AdenoCA	no	yes	ATRX_DAXX_non_trunc		ATRX_DAXX_non_trunc	Other	NA	508.063	715.838	-0.494627	2	651	NA	NA	NA	0.51806	-0.100904	0.454738	0.419682	1.76587	0.907446	1.00203	0.24596	0.239885	0.431333
SP111057	Eso-AdenoCA	no	yes			Wild type	Other	NA	366.709	897.365	-1.29106	1	676	NA	NA	NA	0.504384	-0.0553198	-0.505047	-0.211678	0.247422	-0.608839	-0.743525	-0.186301	1.27707	0.509667
SP111058	Eso-AdenoCA	no	yes			Wild type	Other	NA	715.729	851.277	-0.250214	3	333	NA	NA	NA	2.88548	1.05706	1.52435	-0.573826	2.54832	-0.0921598	0.980777	0.484414	0.336433	0.339
SP111059	Eso-AdenoCA	no	yes			Wild type	Other	NA	483.441	529.973	-0.132579	2	440	NA	NA	NA	-0.012406	0.345596	-2.85443	-0.133229	0.793081	-0.096787	-1.96905	-0.366812	-0.362239	0.327667
SP111061	Eso-AdenoCA	no	yes			Wild type	Other	NA	481.23	593.794	-0.303238	0	332	NA	NA	NA	0.274607	0.0357749	0.804034	-0.335319	-0.509037	0.157455	-1.29633	0.813985	0.0888073	0.0583333
SP111064	Eso-AdenoCA	no	yes			Wild type	Other	NA	343.215	578.781	-0.753905	2	1025	NA	NA	NA	-0.436532	-0.101983	1.29839	-1.18518	0.490404	0.694322	1.6651	-0.919413	-0.495171	0.575
SP111066	Eso-AdenoCA	no	yes			Wild type	Other	NA	363.261	598.391	-0.720081	2	388	NA	NA	NA	1.18142	-0.318614	0.126954	0.0699638	1.47489	-0.749197	0.665649	0.0507315	-0.11357	0.334333
SP111067	Eso-AdenoCA	no	yes			Wild type	Other	NA	460.467	790.741	-0.780108	1	859	NA	NA	NA	0.932052	2.17522	-0.0728191	-0.525106	1.24323	-0.60274	0.16482	0.193578	0.123436	0.463667
SP111069	Eso-AdenoCA	no	yes			Wild type	Other	NA	566.458	565.148	0.00333953	5	497	NA	NA	NA	0.583886	0.0464753	0.0191831	-0.208617	-0.100775	-0.26142	0.0241688	0.250243	-0.638355	0.435333
SP111070	Eso-AdenoCA	no	yes			Wild type	Other	NA	419.4	607.795	-0.535256	0	457	NA	NA	NA	-1.22264	0.0124525	0.747919	-0.0176476	-1.35184	0.505045	1.68766	0.278407	0.147865	0.214667
SP111072	Eso-AdenoCA	no	yes			Wild type	Other	NA	568.749	340.096	0.74185	1	544	NA	NA	NA	0.0426709	-0.604016	0.274308	-0.822862	-0.406759	0.209413	0.0574384	-1.0641	0.16669	0.201333
SP111074	Eso-AdenoCA	no	yes			Wild type	Other	NA	609.012	649.521	-0.0929041	0	729	NA	NA	NA	1.30545	0.607859	-0.29142	1.27123	0.873235	0.190397	-0.0225234	0.203275	0.987134	0.342667
SP111075	Eso-AdenoCA	no	yes			Wild type	Other	NA	426.323	768.136	-0.849416	1	879	NA	NA	NA	-0.59493	-0.677954	0.323854	-0.548554	1.04053	-0.187805	-0.736122	0.215788	-0.267242	0.408
SP111076	Eso-AdenoCA	no	yes			Wild type	Other	NA	418.393	625.216	-0.579498	2	276	NA	NA	NA	0.231165	-0.249103	0.153411	-1.22676	-1.22494	-0.696161	-0.0520242	-1.06181	-0.2465	0.125333
SP111077	Eso-AdenoCA	no	yes			Wild type	Other	NA	445.328	583.544	-0.389974	0	626	NA	NA	NA	1.46124	-0.0814977	0.149296	-0.598984	0.932034	0.0428424	0.76522	0.880433	-0.137674	0.120667
SP111078	Eso-AdenoCA	no	no			Wild type	Other	NA	607.573	553.044	0.135664	1	34	NA	NA	NA	4.01717	2.5653	1.36552	2.74511	1.6537	1.2356	1.84609	1.45853	0.570916	0.190667
SP111080	Eso-AdenoCA	no	yes			Wild type	Other	NA	525.765	618.651	-0.234708	0	132	NA	NA	NA	-1.38447	-0.333519	0.00940705	-0.144635	0.365244	-0.969433	-1.61677	-0.62387	-0.306236	0.008
SP111082	Eso-AdenoCA	no	yes	ATRX_DAXX_non_trunc		ATRX_DAXX_non_trunc	Other	NA	514.427	676.544	-0.395218	0	197	NA	NA	NA	-1.39888	-0.606213	-0.0674569	-1.35429	-1.18379	-0.878996	-0.837052	-0.999684	-0.232135	0.015
SP111084	Eso-AdenoCA	no	yes			Wild type	Other	NA	557.519	641.734	-0.202955	0	298	NA	NA	NA	1.16473	0.85169	0.893339	-0.647364	1.71559	0.313685	0.627856	0.0328132	-0.209694	0.0363333
SP111086	Eso-AdenoCA	no	yes			Wild type	Other	NA	407.145	534.445	-0.3925	0	347	NA	NA	NA	0.351663	0.311121	-0.386424	0.256153	1.29031	-0.605124	-0.396678	-0.391632	-0.667694	0.0853333
SP111088	Eso-AdenoCA	no	yes			Wild type	Other	NA	635	805.293	-0.342758	0	214	NA	NA	NA	-1.65957	-0.180215	-0.225793	-0.318192	-0.200764	-0.545779	-1.57954	-0.278926	0.182334	0.0233333
SP111089	Eso-AdenoCA	no	no			Wild type	Other	NA	364.301	583.99	-0.68081	0	92	NA	NA	NA	-0.455132	0.137715	-0.631301	0.678538	-0.684857	0.00385562	-0.771485	0.16537	-0.565648	0.006
SP111091	Eso-AdenoCA	no	yes			Wild type	Other	NA	463.451	433.46	0.0965206	0	999	NA	NA	NA	-0.530716	-1.15154	1.33216	-1.01759	1.1543	-0.208052	-0.118796	0.868118	-1.2131	0.484667
SP111092	Eso-AdenoCA	no	yes			Wild type	Other	NA	541.35	545.749	-0.0116753	3	1342	NA	NA	NA	1.56437	0.902332	0.714667	-0.0933067	0.997054	2.01932	-0.301268	-1.48293	0.507194	0.718
SP111094	Eso-AdenoCA	no	yes			Wild type	Other	NA	594.014	572.257	0.0538342	0	371	NA	NA	NA	-0.642904	-0.533075	0.351045	-0.0671478	-1.11798	0.269306	-0.935044	-0.968288	0.0476757	0.130333
SP111095	Eso-AdenoCA	no	yes			Wild type	Other	NA	355.305	464.06	-0.385253	1	751	NA	NA	NA	-1.38776	-0.184689	-0.0715895	0.202038	-1.92742	-0.455092	-0.385727	-1.14915	-0.485841	0.315333
SP111096	Eso-AdenoCA	no	yes			Wild type	Other	NA	529.393	555.91	-0.0705138	2	287	NA	NA	NA	-0.788759	-0.371335	0.741344	-0.442524	0.140415	0.251252	-0.239957	-0.955296	-0.0358868	0.239333
SP111098	Eso-AdenoCA	no	no			Wild type	Other	NA	978.99	491.381	0.994451	0	283	NA	NA	NA	0.810034	0.936884	-0.141447	1.61079	0.161741	0.846455	-0.851693	-0.764305	0.734561	0.117333
SP111099	Eso-AdenoCA	no	yes			Wild type	Other	NA	333.907	539.753	-0.692853	0	289	NA	NA	NA	-1.77488	-1.18339	0.968765	-0.759964	0.138201	0.486947	0.214772	-0.934287	-0.529191	0.046
SP111101	Eso-AdenoCA	no	yes			Wild type	Other	NA	326.058	591.948	-0.860344	3	421	NA	NA	NA	0.000365213	-0.275992	-0.204037	-0.530956	0.846557	0.394239	0.0645828	-0.0329055	0.357326	0.492333
SP111112	Eso-AdenoCA	no	no			Wild type	Other	NA	421.99	460.174	-0.124973	0	293	NA	NA	NA	1.14456	0.646377	-0.0705254	2.0835	0.767409	0.618266	0.846341	-0.175927	-0.375693	0.0386667
SP111113	Eso-AdenoCA	no	no			Wild type	Other	NA	352.558	347.153	0.0222886	2	556	NA	NA	NA	-0.0130928	1.37031	0.710783	2.03615	0.734672	0.0183601	-0.310953	-0.268731	0.207632	0.438333
SP111114	Eso-AdenoCA	no	yes			Wild type	Other	NA	543.577	439.677	0.306042	2	797	NA	NA	NA	0.297221	0.274991	0.0282805	-0.546735	0.641319	-0.130384	0.450437	-0.323211	0.362062	0.581667
SP111116	Eso-AdenoCA	no	yes			Wild type	Other	NA	335.364	460.38	-0.457096	1	557	NA	NA	NA	-0.301046	0.380357	0.0996331	0.626629	-0.316776	-0.749182	-0.146518	-0.996442	-0.437264	0.18
SP111117	Eso-AdenoCA	no	yes			Wild type	Other	NA	392.963	583.48	-0.570292	0	331	NA	NA	NA	0.037259	0.602008	-0.38333	-0.484948	0.35304	0.354949	-0.504357	-0.510585	-0.279985	0.0673333
SP111119	Eso-AdenoCA	no	yes			Wild type	Other	NA	435.439	568.434	-0.384521	0	662	NA	NA	NA	-1.83604	-0.305742	0.200044	-0.36923	-0.556032	0.966081	-0.368671	-0.997235	-0.155239	0.230333
SP111164	Eso-AdenoCA	no	yes			Wild type	Other	NA	609.529	628.042	-0.0431676	1	1201	NA	NA	NA	1.66051	0.606781	-0.718341	2.94423	1.20277	-0.404253	-0.520392	0.395071	0.218793	0.559667
SP111166	Eso-AdenoCA	no	yes			Wild type	Other	NA	397.293	602.14	-0.599895	0	504	NA	NA	NA	0.61141	-0.365353	-0.497094	0.843051	0.300341	-0.975336	-0.611007	-0.137579	0.299045	0.179
SP111168	Eso-AdenoCA	no	yes			Wild type	Other	NA	753.67	747.764	0.0113504	1	586	NA	NA	NA	0.0953091	0.397004	-0.445251	1.37423	2.10946	-0.431548	-0.523263	0.0979762	0.498115	0.284667
SP111170	Eso-AdenoCA	no	yes			Wild type	Other	NA	458.761	421.833	0.121072	1	620	NA	NA	NA	1.15337	0.216478	0.301782	0.656354	1.13948	0.614467	-0.0634544	0.19883	0.0365309	0.265667
SP111173	Eso-AdenoCA	no	yes			Wild type	Other	NA	566.838	726.588	-0.358202	0	1844	NA	NA	NA	-0.854553	-0.806334	0.609705	-0.836935	-0.703084	0.338999	-0.521299	-0.635079	0.5736	0.670667
SP111175	Eso-AdenoCA	no	yes			Wild type	Other	NA	911.426	465.321	0.9699	3	791	NA	NA	NA	-1.17991	0.212393	0.159888	-2.2129	1.31009	-0.451381	-1.98745	-0.522155	-0.232193	0.453333
SP23496	Eso-AdenoCA	no	yes			Wild type	Other	NA	426.567	556.961	-0.384803	0	434	NA	NA	NA	-0.426321	-0.022497	-1.03767	-1.53529	-0.313242	0.0566643	-0.609676	-0.59799	-0.473669	0.115333
SP23498	Eso-AdenoCA	no	yes			Wild type	Other	NA	508.17	514.463	-0.0177573	0	375	NA	NA	NA	-0.718391	-0.966048	-1.4268	-0.538239	-0.790451	-0.0974557	-2.11561	-0.844565	-0.221089	0.083
SP23500	Eso-AdenoCA	no	yes			Wild type	Other	NA	826.416	583.532	0.502056	0	170	NA	NA	NA	0.476342	0.527814	-0.730451	0.178434	0.227072	-0.0281904	-0.0567844	0.750534	-0.231651	0.03
SP23502	Eso-AdenoCA	no	yes			Wild type	Other	NA	583.098	1033.08	-0.825138	2	715	NA	NA	NA	0.491215	0.894946	1.10512	0.629983	0.744023	0.189273	0.664141	0.221311	-0.0204187	0.492
SP23504	Eso-AdenoCA	no	yes			Wild type	Other	NA	985.956	725.735	0.44208	0	139	NA	NA	NA	0.0755563	0.973552	-0.0667834	1.24525	0.861082	0.769716	0.525736	0.329335	0.484772	0.1
SP23506	Eso-AdenoCA	no	yes			Wild type	Other	NA	360.302	540.249	-0.584415	0	238	NA	NA	NA	-0.610743	-0.511105	-1.04184	0.228831	0.528041	0.888677	-0.627854	0.19117	0.321873	0.0353333
SP115162	Head-SCC	yes	yes			Wild type	Other	0.971106	1124.28	520.284	1.11164	0	110	0	0	0	1.39457	0.154399	-0.445453	-0.723241	-0.26109	0.483911	0.807219	0.931138	0.51329	0.0886667
SP117003	Head-SCC	no	yes		TERTp_mut	TERTp_mut	TERT_mod	NA	983.286	1020.74	-0.0539286	2	227	NA	NA	NA	-1.88289	0.15093	0.107648	-0.519588	-0.638523	-0.166913	-0.666083	-1.12066	-0.475456	0.0876667
SP117124	Head-SCC	no	yes			Wild type	Other	NA	878.898	893.591	-0.0239194	0	290	NA	NA	NA	0.526406	-0.385475	-0.0944024	-0.62693	-0.0109315	-0.370093	-0.248891	-0.393263	0.208621	0.0346667
SP117189	Head-SCC	no	yes		TERTp_mut	TERTp_mut	TERT_mod	NA	1379.69	1258.72	0.132387	1	97	NA	NA	NA	0.491449	0.0430358	-0.182316	0.334964	-0.203356	0.0210201	0.0119255	-0.365757	0.402796	0.0403333
SP117217	Head-SCC	no	yes			Wild type	Other	NA	1267.83	841.936	0.590582	0	61	NA	NA	NA	-0.780522	-0.449918	-0.272505	-0.46633	-0.466301	0.00111811	-0.229125	-0.800336	-0.545746	0.031
SP117260	Head-SCC	no	yes			Wild type	Other	NA	758.141	898.031	-0.2443	0	204	NA	NA	NA	-0.793386	-0.12347	-0.23223	-0.394989	-0.422406	-0.13717	-0.614959	-0.854796	-0.291604	0.00666667
SP117376	Head-SCC	no	yes		TERTp_mut	TERTp_mut	TERT_mod	NA	770.533	924.483	-0.26279	0	212	NA	NA	NA	-1.02517	-0.0167362	0.572932	-0.527905	-0.612842	0.353885	-0.899756	-1.80419	0.51	0.0746667
SP117408	Head-SCC	no	yes		TERTp_mut	TERTp_mut	TERT_mod	NA	1305.24	835.421	0.643737	0	48	NA	NA	NA	-0.235495	0.277889	0.0914838	-0.347469	1.35081	-0.0501026	-0.164084	-0.516029	-0.201128	0.0333333
SP117482	Head-SCC	no	yes			Wild type	Other	NA	907.954	822.068	0.143362	0	131	NA	NA	NA	-0.736561	-0.373915	-0.0761107	-0.414689	-0.157416	-0.101917	-0.129829	-0.555467	-0.835469	0.0346667
SP117509	Head-SCC	no	yes		TERTp_mut	TERTp_mut	TERT_mod	NA	590.863	674.246	-0.190451	0	91	NA	NA	NA	-1.40436	-0.203587	0.290036	0.17174	-0.960515	0.165068	-0.0179569	-0.797288	0.177539	0.0216667
SP117681	Head-SCC	no	yes		TERTp_mut	TERTp_mut	TERT_mod	NA	1217.24	774.659	0.651977	0	28	NA	NA	NA	-0.245634	0.110499	0.42976	-0.0868706	0.464041	0.251102	0.832647	0.320479	-0.234225	0.0526667
SP117779	Head-SCC	no	yes		TERTp_mut	TERTp_mut	TERT_mod	NA	797.154	851.265	-0.0947503	2	157	NA	NA	NA	0.186695	0.189087	-0.120944	-0.622089	0.107866	-0.206119	1.16722	0.0321406	-0.162258	0.159
SP117932	Head-SCC	no	yes			Wild type	Other	NA	613.937	702.194	-0.193779	1	90	NA	NA	NA	0.444005	0.331655	0.336338	0.464231	-0.289743	0.270006	-0.263741	-1.18875	-0.18502	0.024
SP118015	Head-SCC	no	yes		TERTp_mut	TERTp_mut	TERT_mod	NA	780.857	1245.79	-0.673932	0	44	NA	NA	NA	0.160193	0.861207	0.377019	1.24994	1.87554	0.690601	0.608904	0.627562	0.709598	0.041
SP29940	Head-SCC	yes	yes			Wild type	Other	0.102769	342.849	501.098	-0.54752	0	108	0	0	0	-0.612405	0.520385	-0.381393	0.0358965	-0.304978	0.0534279	-2.07074	-1.12317	-0.184502	0.015
SP29987	Head-SCC	yes	yes			Wild type	Other	0.00502124	276.514	507.423	-0.875835	0	260	0	0	0	0.493781	0.647859	-0.480699	0.292558	-1.91946	-0.457433	-0.403593	-0.198888	0.607369	0.0956667
SP30011	Head-SCC	yes	yes			Wild type	Other	0.195683	525.921	625.885	-0.251052	0	102	0	0	0	0.063261	-0.24683	-0.41011	-0.32415	-1.15098	-0.705749	-0.517844	-0.393364	0.642143	0.0536667
SP30071	Head-SCC	yes	yes	ATRX_DAXX_non_trunc	TERTp_mut	Mixed	Other	0.0781396	351.761	529.214	-0.589255	0	90	9	0.0526286	0	0.253087	0.381717	-1.89558	0.654654	2.17816	0.621184	-2.48131	1.36011	0.46769	0.100667
SP30077	Head-SCC	yes	yes			Wild type	Other	0.0963723	281.079	555.997	-0.9841	1	1218	0	0	0	0.344035	0.227639	0.0608498	-0.112906	-0.756362	-0.334415	1.33712	-0.680527	-0.064002	0.363667
SP30083	Head-SCC	yes	yes			Wild type	Other	0.0712893	505.951	579.738	-0.196405	1	344	1	0.00793474	0	-0.531366	0.0155834	-0.429144	0.0391509	-0.151954	0.133687	0.485922	-0.386365	-0.838867	0.165667
SP30093	Head-SCC	yes	yes		TERTp_mut	TERTp_mut	TERT_mod	0.114961	286.034	656.005	-1.19752	2	227	1	0.0112839	0	0.897338	-0.773721	1.00165	-1.45537	-0.0941816	-0.747465	1.56723	-0.813053	-0.526656	0.178
SP30113	Head-SCC	yes	yes			Wild type	Other	0.140876	388.819	371.006	0.0676528	0	343	10	0.0653435	0	-0.422764	0.199697	-0.350315	0.287929	-1.44639	-0.746529	-0.38054	0.0780712	0.234879	0.181667
SP30143	Head-SCC	yes	yes			Wild type	Other	0.0514677	224.012	389.595	-0.798396	0	156	3	0.0197373	0	-2.23275	0.0145762	-1.45144	-2.64829	-0.0109965	0.51605	-1.06788	-0.192686	0.171131	0.0156667
SP30185	Head-SCC	yes	yes			Wild type	Other	0.0979574	326.354	427.957	-0.391027	0	82	2	0.0256006	0	0.317311	0.908406	0.579762	1.16579	1.57085	-0.756859	1.35136	0.948663	0.417741	0.041
SP30213	Head-SCC	yes	yes			Wild type	Other	0.0269468	710.69	459.323	0.629713	0	127	0	0	0	-0.960285	1.01313	0.0588247	-1.10246	0.942622	-0.00325246	-1.22799	-1.13562	0.778161	0.0666667
SP30332	Head-SCC	yes	yes			Wild type	Other	0.0323554	331.529	490.733	-0.565805	3	1086	1	0.0113145	0	-3.82135	0.202238	-0.654295	-1.60521	-1.48323	-0.590571	-0.915007	-0.888883	-0.518047	0.395333
SP30493	Head-SCC	yes	yes			Wild type	Other	0.502119	493.198	558.656	-0.179792	1	206	1	0.00584941	0	-0.0827505	1.02093	0.0747367	0.0822882	0.86012	-0.824687	0.971411	0.051822	-0.00130147	0.0416667
SP30675	Head-SCC	yes	yes			Wild type	Other	0.0325934	242.086	637.13	-1.39607	2	390	0	0	0	0.536556	-0.0427455	0.538591	-1.28424	0.545872	-1.00574	0.42958	-0.297104	0.421637	0.472
SP30803	Head-SCC	yes	yes			Wild type	Other	0.156161	559.032	310.38	0.848893	0	250	0	0	0	-1.61227	0.147195	0.709601	-0.39361	-0.756485	-0.459017	-1.21914	-0.122848	0.363784	0.065
SP30843	Head-SCC	yes	yes			Wild type	Other	0.173374	678.823	548.271	0.308147	1	94	2	0.0130524	0	-0.0559988	-0.125434	-0.940997	-0.307802	-0.760472	-0.589212	-0.332739	-0.11554	0.465053	0.063
SP30907	Head-SCC	yes	yes			Wild type	Other	0	331.251	498.673	-0.590168	1	676	2	0.0107713	0	0.618987	0.422612	-0.203167	0.813822	0.149142	-0.383985	-0.737083	0.257085	-0.0701553	0.301333
SP31030	Head-SCC	yes	yes		TERTp_mut	TERTp_mut	TERT_mod	0.221347	557.477	811.418	-0.541532	0	126	2	0.0163785	0	0.775983	-0.273877	-0.730504	0.156834	-0.317635	-0.245437	0.481727	-0.578571	-0.115929	0.00366667
SP31046	Head-SCC	yes	yes			Wild type	Other	0.2997	1603.18	485.579	1.72316	1	103	0	0	0	-0.790618	-0.389104	0.118445	-0.591741	2.00907	-0.767278	-1.95217	-1.08743	0.0627886	0.061
SP31126	Head-SCC	yes	yes		TERTp_mut	TERTp_mut	TERT_mod	0.240172	465.895	488.208	-0.0674919	0	389	0	0	0	0.508262	-0.00198643	-0.192373	0.514046	-0.288914	-1.12097	0.819033	-0.491111	0.821021	0.113
SP31174	Head-SCC	yes	yes		TERTp_mut	TERTp_mut	TERT_mod	0.0977261	417.439	539.195	-0.369242	2	114	0	0	0	-0.817869	-0.243169	0.358694	0.11413	-0.937252	-0.200012	-0.418838	-0.683104	-0.00724048	0.0756667
SP31190	Head-SCC	yes	yes			Wild type	Other	0.257734	612.002	456.955	0.421485	0	519	1	0.00601319	0	-0.374161	0.684589	-0.523689	0.917071	-0.0175262	-0.0189085	0.272642	-0.293224	0.668258	0.223
SP31334	Head-SCC	yes	yes			Wild type	Other	0.0449567	450.026	432.901	0.0559726	0	368	1	0.00566048	0	0.675876	-0.965841	0.343443	-0.181931	1.34725	-0.228732	0.248084	-0.286541	0.0747901	0.0863333
SP31422	Head-SCC	no	yes		TERTp_mut	TERTp_mut	TERT_mod	NA	302.952	459.412	-0.600697	0	264	NA	NA	NA	-0.884151	0.0645719	-0.00349094	1.09208	0.379756	1.13856	-0.53966	0.34012	0.158613	0.0353333
SP31606	Head-SCC	yes	yes			Wild type	Other	0.552215	438.694	592.495	-0.433586	1	137	13	0.0574325	0	0.237871	0.10354	-0.459071	0.941458	0.363384	0.683931	0.686445	0.51828	1.08458	0.056
SP31790	Head-SCC	yes	yes		TERTp_mut	TERTp_mut	TERT_mod	0.0693548	360.495	581.648	-0.690167	2	599	0	0	0	-0.820837	0.0707766	-0.488659	-1.22794	-0.249794	-0.164279	0.209237	0.15459	0.282813	0.393
SP31814	Head-SCC	yes	yes			Wild type	Other	0.0281379	367.863	490.575	-0.415305	0	388	2	0.011898	0	-0.233567	-1.10637	0.0793803	-2.46295	-2.48885	-1.06192	0.768046	-0.982092	0.899213	0.141
SP31854	Head-SCC	yes	yes			Wild type	Other	0.571535	951.337	496.143	0.939202	2	806	6	0.0372094	0	-0.41418	0.768511	-0.264627	-0.504151	-0.165506	-1.04772	-0.025557	-0.134342	0.563336	0.573333
SP32014	Head-SCC	yes	yes		TERTp_mut	TERTp_mut	TERT_mod	0.140552	477.842	757.502	-0.664717	0	216	2	0.0152919	0	1.13455	-0.555722	1.04301	-1.98232	-1.35694	0.219681	1.16744	-1.26861	-0.696433	0.0546667
SP32222	Head-SCC	yes	yes			Wild type	Other	0.0738225	347.199	490.054	-0.49718	0	23	0	0	0	0.25746	-0.0636774	0.369635	-1.41217	-0.754877	-0.254215	-0.450432	-0.351649	-0.23271	0.00433333
SP32662	Head-SCC	yes	yes			Wild type	Other	0.0208125	212.72	384.466	-0.853898	5	412	1	0.00871762	0	1.07708	-0.107459	-1.74103	1.73061	2.18805	-0.2002	-0.992235	-1.42282	-0.19198	0.319333
SP32694	Head-SCC	yes	yes		TERTp_mut	TERTp_mut	TERT_mod	0.037401	350.812	440.808	-0.329454	0	97	NA	NA	NA	-1.29906	0.11353	-0.534091	1.18247	0.411365	0.658555	-1.27107	1.4278	-0.141923	0.0226667
SP32742	Head-SCC	yes	yes			Wild type	Other	0.177522	547.345	460.306	0.249856	0	176	7	0.0594687	0	0.0677277	0.598943	-0.648336	0.230941	0.954672	-0.340397	1.21733	0.961599	-0.0413204	0.0226667
SP32894	Head-SCC	yes	yes			Wild type	Other	0.131384	280.91	468.433	-0.737733	1	171	7	0.0645182	0	1.19288	0.203883	0.378539	-1.5508	-0.232054	-0.320808	-2.42617	-0.101032	-0.0404316	0.0443333
SP32958	Head-SCC	yes	yes			Wild type	Other	0.4143	369.119	458.522	-0.312903	1	160	1	0.00577525	0	0.612629	1.57605	-0.405938	0.362298	-0.807626	-0.188169	-0.684275	0.216883	-0.480738	0.019
SP33094	Head-SCC	yes	yes			Wild type	Other	0.665113	281.507	569.676	-1.01697	2	488	3	0.0236012	0	1.28493	-0.676186	0.507091	-0.0301321	-1.36429	-0.219192	-1.11086	0.48185	-0.428389	0.324333
SP33496	Head-SCC	yes	yes	ATRX_DAXX_non_trunc		ATRX_DAXX_non_trunc	Other	0.0600493	255.255	971.295	-1.92797	0	612	0	0	0	-0.330859	0.837679	-1.04233	-0.534026	1.77794	-0.864318	-1.12678	-0.335504	-0.0275232	0.316333
SP33544	Head-SCC	yes	yes			Wild type	Other	0.071967	256.998	531.345	-1.04789	2	485	2	0.0157779	0	-0.0148487	-0.972872	-0.0805752	-1.33942	0.101052	0.505783	-1.32769	-1.13273	-0.201484	0.413667
SP33688	Head-SCC	yes	yes			Wild type	Other	0.131442	415.213	448.257	-0.110474	0	299	0	0	0	0.747866	-1.4033	0.681575	-0.217761	0.988545	-1.52008	1.76873	-0.0786706	0.718324	0.111
SP33774	Head-SCC	yes	yes			Wild type	Other	0.429067	282.138	532.214	-0.915606	0	114	8	0.0794121	0	-0.666637	0.226069	-0.323141	-0.317166	-0.113034	0.277097	-0.242369	-0.35107	0.0918919	0.011
SP33837	Head-SCC	yes	yes			Wild type	Other	0.0998891	420.629	632.866	-0.589354	1	43	2	0.0130302	0	1.47211	0.930696	0.990113	-0.947029	0.0726864	-0.593492	-0.358387	-0.245796	-0.336974	0.0326667
SP34005	Head-SCC	yes	yes			Wild type	Other	0.791975	415.182	611.986	-0.559754	0	71	0	0	0	-0.236541	0.0819421	-0.24496	-0.340467	-0.560347	0.0785777	-0.170751	-0.627214	0.457372	0.0363333
SP123836	Kidney-ChRCC	yes	yes		TERTp_sv	TERTp_sv	TERT_mod	0.173024	668.974	833	-0.316365	2	102	6	0.0374709	0	0.114788	0.706648	-0.522976	-0.120668	0.102774	0.480946	-0.519007	0.72088	0.0443356	0.196667
SP123840	Kidney-ChRCC	yes	yes			Wild type	Other	0	333.028	595.081	-0.837442	0	39	1	0.00608029	0	-0.250039	0.440775	0.0611208	1.71256	-0.736917	1.01282	-0.143161	-0.0280945	-0.467214	0.0283333
SP123842	Kidney-ChRCC	yes	yes			Wild type	Other	0	474.73	557.905	-0.232914	0	47	1	0.00522484	0	-0.404483	-0.488974	-0.195091	1.26463	-0.588056	0.464831	-0.332049	0.0378147	-0.388457	0.0206667
SP123844	Kidney-ChRCC	yes	yes			Wild type	Other	0	737.05	1287.1	-0.804286	0	37	4	0.0258297	0	-0.0299981	-0.070596	0.144529	0.760215	-1.07934	-0.523363	-0.00517982	-0.484929	-0.948788	0.061
SP123846	Kidney-ChRCC	yes	yes		TERTp_mut	TERTp_mut	TERT_mod	0.00969535	340.917	875.293	-1.36035	1	67	1	0.00560214	0	1.33825	-0.136164	-0.435234	0.748413	0.726561	0.179215	-0.066977	1.63869	0.258821	0.128667
SP123850	Kidney-ChRCC	yes	yes			Wild type	Other	0	495.817	798.503	-0.687491	0	20	1	0.00540104	0	0.403625	0.508572	0.24641	-0.962013	-0.306845	0.618322	2.1451	0.166514	-0.0169366	0.097
SP123852	Kidney-ChRCC	yes	yes			Wild type	Other	0.0302569	421.397	749.037	-0.829856	0	47	9	0.0505097	0	1.18809	0.657197	0.899465	0.527091	0.673592	0.236892	1.03338	1.60482	0.71131	0.056
SP123854	Kidney-ChRCC	yes	yes			Wild type	Other	0	458.662	585.065	-0.351167	0	8	1	0.00773769	0	1.17865	0.305509	0.292554	1.30886	0.772523	0.357475	1.2917	2.4164	1.01141	0.0993333
SP123856	Kidney-ChRCC	yes	yes			Wild type	Other	0.00342066	634.248	763.703	-0.267966	0	31	0	0	0	2.07527	1.30071	1.02924	2.07627	1.88871	0.204401	1.84011	2.8122	1.06128	0.189667
SP123858	Kidney-ChRCC	yes	yes			Wild type	Other	0	541.949	888.566	-0.713323	0	37	18	0.100683	0	0.206703	-0.380915	-0.644301	0.640468	-0.988968	0.333846	1.68085	0.450622	-0.379094	0.0616667
SP123870	Kidney-ChRCC	yes	yes			Wild type	Other	0	445.495	592.423	-0.411216	0	25	1	0.00614413	0	1.45052	0.546618	0.397196	1.71425	0.797035	0.186317	2.09644	1.74479	0.21063	0.152333
SP123872	Kidney-ChRCC	yes	yes			Wild type	Other	28.6002	1516.86	800.82	0.921537	3	609	6	0.0307776	0	-0.451145	-0.234057	0.831157	-0.751171	-1.14882	-0.444749	-0.591024	-1.29897	-0.406214	0.313333
SP123874	Kidney-ChRCC	yes	yes			Wild type	Other	0.137664	487.095	809.32	-0.732507	0	33	0	0	0	0.0520147	-0.114634	-0.0593314	0.321922	-0.281659	0.586515	0.670584	-1.18211	-0.145754	0.016
SP123876	Kidney-ChRCC	yes	yes			Wild type	Other	0	317.793	669.417	-1.07482	0	35	8	0.04271	0	-0.590338	0.202788	0.643776	0.632614	-0.723697	0.376698	1.58111	0.176165	-0.731793	0.059
SP123878	Kidney-ChRCC	yes	yes			Wild type	Other	0.00603459	564.406	733.226	-0.377524	0	31	2	0.01044	0	-0.247601	0.494342	0.801465	1.0456	-1.17696	0.620563	1.35557	-0.703894	0.0787978	0.029
SP123882	Kidney-ChRCC	yes	yes		TERTp_sv	TERTp_sv	TERT_mod	0.955175	378.571	1062.13	-1.48832	0	34	1	0.00551181	0	-0.793694	-1.18957	0.475535	0.494618	-0.571526	0.179765	0.847357	-1.00035	-0.519453	0.022
SP123884	Kidney-ChRCC	yes	yes		TERTp_sv	TERTp_sv	TERT_mod	4.44761	540.608	714.863	-0.403085	0	46	0	0	0	-0.218724	0.0218993	0.814811	0.197198	-0.508488	0.0984014	0.508118	-0.709248	-1.13738	0.170333
SP123886	Kidney-ChRCC	yes	yes			Wild type	Other	0	461.513	674.274	-0.546963	0	13	0	0	0	0.454843	0.294796	1.41554	0.659709	0.774295	0.251064	0.9718	1.32411	-0.560985	0.0273333
SP123888	Kidney-ChRCC	yes	yes			Wild type	Other	0	569.123	481.864	0.240115	0	35	0	0	0	0.441186	-0.627531	0.427765	-0.230829	-0.955499	0.360797	-0.344456	-1.00743	-1.08681	0.197
SP123890	Kidney-ChRCC	yes	yes			Wild type	Other	0.00197095	361.224	583.63	-0.692162	0	26	2	0.0129674	0	0.626304	-0.000459046	0.19702	0.304082	0.17198	0.65039	1.204	0.227932	-0.707063	0.027
SP123892	Kidney-ChRCC	yes	yes			Wild type	Other	0	471.986	719.531	-0.608312	0	29	1	0.0060536	0	-0.326216	0.294796	0.53463	0.139873	0.970416	0.840499	-0.497976	1.74175	-0.0348408	0.0656667
SP123894	Kidney-ChRCC	yes	yes		TERTp_sv	TERTp_sv	TERT_mod	0.559752	370.524	646.091	-0.802171	0	514	1	0.00551306	0	0.0595202	0.14735	0.676599	1.88097	2.12547	0.706188	1.55264	-0.0990007	-0.807334	0.196333
SP123897	Kidney-ChRCC	yes	yes			Wild type	Other	0	486.435	571.175	-0.231685	0	21	20	0.121327	0	-0.7169	0.570303	-0.383861	0.432165	-0.391124	0.94797	0.626971	-0.171886	-1.57367	0.433333
SP123900	Kidney-ChRCC	yes	yes			Wild type	Other	0	462.433	595.817	-0.365626	0	20	0	0	0	0.82213	-0.00810171	0.198541	1.15647	0.458805	0.652386	1.06283	0.372915	-1.54866	0.430333
SP123902	Kidney-ChRCC	yes	yes			Wild type	Other	0	439.022	580.932	-0.404076	0	25	3	0.0176831	0	0.106304	0.280389	0.242494	-0.200762	-0.494774	-0.0815337	0.0360965	-0.719405	-1.27823	0.273
SP123950	Kidney-ChRCC	yes	yes			Wild type	Other	0.00176768	863.146	1103.12	-0.353911	2	35	16	0.0878616	0	-0.263653	-1.47757	-0.154983	-0.336637	-1.4012	-0.477489	-0.30969	-0.756809	-0.35158	0.0936667
SP123953	Kidney-ChRCC	yes	yes			Wild type	Other	0	353.241	621.027	-0.814001	0	32	1	0.00668214	0	-0.454537	0.457596	0.146462	-1.1027	-0.457974	0.396206	0.297752	0.912001	-0.597918	0.017
SP123955	Kidney-ChRCC	yes	yes			Wild type	Other	0	645.788	602.825	0.0993212	0	32	1	0.00594849	0	-1.53471	0.0986922	-0.448057	0.264686	-0.554475	0.79068	-0.297472	0.227174	-1.27515	0.314
SP123958	Kidney-ChRCC	yes	yes			Wild type	Other	0	550.158	686.1	-0.318573	0	29	6	0.0281941	0	-0.147385	1.6064	0.0914483	-0.00714412	0.763757	0.615998	1.73369	0.443831	-1.36502	0.477667
SP123964	Kidney-ChRCC	yes	yes			Wild type	Other	0.00348795	418.161	870.098	-1.05712	0	41	6	0.033444	0	2.98726	0.36031	0.234339	1.06039	-0.592378	0.600352	-0.517571	-0.802041	-1.0966	0.128333
SP123967	Kidney-ChRCC	yes	yes			Wild type	Other	0	415.654	584.776	-0.4925	0	47	3	0.0154556	0	0.50647	0.484426	-0.412796	1.30777	-0.879128	0.179036	0.436526	-0.409965	-0.575371	0.0163333
SP123969	Kidney-ChRCC	yes	yes			Wild type	Other	0	811.615	620.893	0.38645	7	99	3	0.0169101	0	-0.0304057	0.771382	0.846482	2.45671	2.46146	-0.58282	4.30273	-0.148981	0.920779	0.595
SP123972	Kidney-ChRCC	yes	yes			Wild type	Other	0.0954236	452.474	647.474	-0.516989	1	168	0	0	0	-1.37735	1.3405	0.480814	0.16932	1.18802	0.554255	2.01294	-0.182474	0.476685	0.134
SP123978	Kidney-ChRCC	yes	yes			Wild type	Other	0	561.043	778.622	-0.472811	0	27	12	0.0706045	0	-2.28005	-0.74324	-0.107052	-0.187287	-1.23305	0.20571	-0.373031	-0.627623	-0.449155	0.0456667
SP123984	Kidney-ChRCC	yes	yes			Wild type	Other	0	516.838	689.368	-0.415563	0	27	0	0	0	0.163441	-0.382945	0.898906	-0.0360298	0.130732	1.13665	2.26156	-0.349315	-1.39198	0.547667
SP123988	Kidney-ChRCC	yes	yes			Wild type	Other	0	397.712	617.522	-0.634767	0	23	3	0.0307077	0	1.01461	0.708649	0.0477792	1.44013	1.61376	0.479474	2.61485	1.33516	-0.814112	0.37
SP123995	Kidney-ChRCC	yes	yes			Wild type	Other	0.00406922	577.768	798.323	-0.466483	0	34	10	0.0615506	0	0.0981274	-0.321495	-0.168198	-1.19948	-1.61725	-0.0379562	-0.266516	-0.235581	-1.23792	0.261333
SP123998	Kidney-ChRCC	yes	yes			Wild type	Other	6.19002	585.531	738.03	-0.333933	2	184	3	0.0178795	0	0.456571	-0.0944076	-0.767063	-0.558389	-1.11915	-0.429751	-0.991252	-0.234935	-0.616196	0.103667
SP124003	Kidney-ChRCC	yes	yes			Wild type	Other	0	483.724	728.678	-0.591098	0	36	0	0	0	0.928781	-0.0886612	-0.969919	-0.255182	0.262618	0.209307	-0.210085	0.496331	-1.09924	0.126667
SP124013	Kidney-ChRCC	yes	yes			Wild type	Other	0	546.001	803.751	-0.557845	0	30	3	0.0183891	0	0.437887	0.205136	0.184713	-0.31461	-0.331815	0.546498	-0.261967	0.355159	-0.194973	0.014
SP124017	Kidney-ChRCC	yes	yes			Wild type	Other	0	558.236	877.85	-0.653098	0	33	1	0.00563324	0	-0.0972823	0.835484	-0.243172	NA	-0.250403	0.712087	0.345507	-0.247503	-0.630449	0.0246667
SP124021	Kidney-ChRCC	yes	yes			Wild type	Other	0	504.532	696.047	-0.464238	0	39	3	0.0177128	0	0.599032	1.26317	-0.343259	0.782934	2.11601	1.07106	1.58979	0.0874525	0.499217	0.0746667
SP124033	Kidney-ChRCC	yes	yes			Wild type	Other	0	433.993	752.301	-0.793639	0	31	4	0.0241984	0	1.01917	0.944867	0.427297	0.868784	1.03193	0.148982	0.651319	0.346662	-0.637865	0.0246667
SP102716	Kidney-RCC	no	yes			Wild type	Other	NA	549.697	520.283	0.0793406	0	33	NA	NA	NA	-2.00032	-2.28779	-0.986542	-1.28226	-1.49791	-0.707382	-1.32086	-0.628655	-1.41136	0.279
SP102718	Kidney-RCC	yes	yes			Wild type	Other	0	234.598	378.193	-0.688932	1	39	NA	NA	NA	0.680057	-0.337397	-0.195796	0.569382	0.0653023	0.565372	0.248198	0.658092	0.226839	0.0493333
SP102733	Kidney-RCC	yes	yes			Wild type	Other	0	263.211	678.343	-1.36579	0	37	NA	NA	NA	-0.0785231	-0.550997	-0.00292719	0.185633	-1.22287	-0.482816	-0.55593	-0.408074	-0.123567	0.041
SP102741	Kidney-RCC	yes	yes			Wild type	Other	0.0446254	728.889	678.046	0.104317	0	54	NA	NA	NA	-0.0223729	-0.247109	0.347697	0.481606	-0.143912	0.546184	0.160347	-0.0711057	-0.884723	0.078
SP102747	Kidney-RCC	yes	yes			Wild type	Other	0	754.326	669.932	0.171174	0	265	NA	NA	NA	1.44443	1.17266	0.147309	0.79549	1.26592	0.852163	0.686997	0.662011	-0.47066	0.0386667
SP102755	Kidney-RCC	no	yes			Wild type	Other	NA	680.312	820.825	-0.270876	1	31	NA	NA	NA	0.294753	-0.24829	-0.105644	0.312796	-0.436076	0.165759	-0.47816	-1.07634	-1.26025	0.309
SP102759	Kidney-RCC	yes	yes		TERTp_sv	TERTp_sv	TERT_mod	0.263921	421.973	401.474	0.0718463	0	59	NA	NA	NA	-0.148993	0.508153	-0.21129	-0.170707	-0.0580508	0.315821	0.0717216	0.587979	-0.2051	0.0103333
SP102783	Kidney-RCC	yes	yes			Wild type	Other	0	544.02	747.433	-0.458285	0	49	NA	NA	NA	-0.790937	-0.37482	-0.265261	-0.0441998	-0.240441	-0.178494	0.0902006	0.310861	-0.124045	0.005
SP102795	Kidney-RCC	yes	yes			Wild type	Other	0	618.701	964.603	-0.640692	0	140	NA	NA	NA	0.467004	0.492499	-0.280211	0.339204	-0.179574	0.309766	0.513193	0.122037	-0.496127	0.009
SP102804	Kidney-RCC	yes	yes			Wild type	Other	0.0109444	397.599	507.093	-0.350937	0	367	NA	NA	NA	1.5631	0.276008	0.204879	0.770091	0.133969	0.318077	0.280417	-0.353297	-0.238877	0.102667
SP102816	Kidney-RCC	yes	yes			Wild type	Other	0.0153286	828.512	870.871	-0.0719364	0	53	NA	NA	NA	-0.511019	0.475878	-0.0500419	-0.285437	0.0806259	0.0191774	0.14832	0.356023	-0.567203	0.017
SP102827	Kidney-RCC	yes	yes			Wild type	Other	0	383.952	301.23	0.350062	0	23	NA	NA	NA	-0.934953	0.416331	-0.227001	2.56311	0.238478	0.17842	-0.486028	-0.097292	-1.33254	0.314333
SP102839	Kidney-RCC	yes	yes			Wild type	Other	0.017435	461.983	820.933	-0.829424	0	35	NA	NA	NA	-1.41877	0.140448	-0.546827	-0.0164112	0.0843026	0.14409	1.03329	0.555324	-0.33821	0.0123333
SP102873	Kidney-RCC	no	yes			Wild type	Other	NA	602.009	813.024	-0.433513	0	24	NA	NA	NA	-0.907221	-0.125665	-0.0824641	0.413604	-0.496262	-0.157723	-0.300783	-0.0936237	-0.446239	0.003
SP102881	Kidney-RCC	yes	yes		TERTp_sv	TERTp_sv	TERT_mod	4.26084	700.821	689.022	0.0244951	0	78	NA	NA	NA	-1.51221	-0.400672	-0.66455	0.552825	-1.56147	-0.0997224	-1.20101	0.299673	-0.0575608	0.0293333
SP102897	Kidney-RCC	yes	yes			Wild type	Other	0.233758	217.199	306.544	-0.497076	0	58	NA	NA	NA	-1.17737	-0.46995	0.145751	-0.38331	-0.97023	0.000553207	-0.701388	0.0464269	-0.168151	0.0163333
SP102913	Kidney-RCC	no	yes			Wild type	Other	NA	806.171	522.383	0.625978	0	78	NA	NA	NA	0.69628	-0.181285	0.0716328	0.500174	-0.158378	0.804159	0.241149	0.0495269	-0.224188	0.056
SP102921	Kidney-RCC	no	yes			Wild type	Other	NA	441.591	788.775	-0.836901	0	36	NA	NA	NA	-0.649736	-0.768503	0.026841	-0.087887	-0.0941051	-0.23772	-0.366301	0.0374103	-0.237861	0.00766667
SP102929	Kidney-RCC	yes	yes			Wild type	Other	0.00526517	307.274	432.974	-0.494752	0	27	NA	NA	NA	-0.455902	0.268918	0.952771	0.234178	0.209628	0.0918879	0.675908	1.00436	-0.357288	0.018
SP102945	Kidney-RCC	yes	yes			Wild type	Other	0.0105834	524.503	769.414	-0.552809	0	45	NA	NA	NA	-0.00770002	-0.183203	0.262759	0.247833	-0.330747	0.505768	-0.120797	0.21951	-0.368962	0.015
SP102957	Kidney-RCC	no	yes			Wild type	Other	NA	614.209	697.378	-0.183211	0	30	NA	NA	NA	-0.257153	0.36719	0.262909	0.789196	-0.011515	0.764866	0.281119	0.182016	-0.247544	0.014
SP102965	Kidney-RCC	no	yes			Wild type	Other	NA	395.164	535.839	-0.439348	0	28	NA	NA	NA	0.572339	-0.84151	-0.707818	0.345132	-0.476569	0.556393	-0.424398	-0.115237	-0.745104	0.0236667
SP102973	Kidney-RCC	yes	yes			Wild type	Other	0.0136221	397.06	965.018	-1.2812	0	50	NA	NA	NA	0.279959	0.63272	0.198022	-0.565912	0.589757	0.214247	0.933313	0.403716	-0.134457	0.068
SP102989	Kidney-RCC	yes	yes			Wild type	Other	0	534.639	731.726	-0.452739	1	73	NA	NA	NA	-0.18526	-1.48036	-0.199144	-0.40573	-0.870202	-0.118293	-1.21621	-1.45377	-0.578101	0.0203333
SP103005	Kidney-RCC	yes	yes			Wild type	Other	0.0245025	477.404	746.686	-0.645289	0	45	NA	NA	NA	0.943863	-0.0612342	0.123885	1.06415	-0.952596	-0.358817	-0.0409483	-0.145169	-0.119653	0.0156667
SP103021	Kidney-RCC	yes	yes			Wild type	Other	0.0273053	586.393	403.055	0.540892	0	61	NA	NA	NA	0.430277	-0.366762	-0.384972	0.105129	-0.953246	0.370868	0.170099	0.126348	-0.324569	0.074
SP103037	Kidney-RCC	no	yes			Wild type	Other	NA	717.431	721.285	-0.00773007	0	12	NA	NA	NA	-0.51882	-0.772945	-0.519505	-0.14153	-1.05252	-0.374309	-0.944796	-0.272175	-1.02764	0.0896667
SP103045	Kidney-RCC	yes	yes			Wild type	Other	0.00963357	678.17	844.308	-0.316123	0	33	NA	NA	NA	-0.0890985	-0.0546209	0.21863	-0.0498572	-0.103902	0.255248	0.363408	0.144081	-1.01078	0.122667
SP103057	Kidney-RCC	no	yes			Wild type	Other	NA	653.661	785.844	-0.2657	0	21	NA	NA	NA	2.16945	1.50907	1.18238	1.40189	1.06861	0.472845	1.27091	0.779522	-0.225327	0.0186667
SP103065	Kidney-RCC	yes	yes			Wild type	Other	0	344.033	666.122	-0.95324	0	35	NA	NA	NA	-0.0339081	-0.848153	-0.721069	0.308082	-0.546793	0.145907	-0.40617	-0.372719	-0.685632	0.015
SP103080	Kidney-RCC	no	yes			Wild type	Other	NA	402.585	314.991	0.353984	0	76	NA	NA	NA	2.12233	-0.905289	0.290529	-2.28529	-0.436846	0.822493	-0.375844	-0.38921	0.125971	0.0346667
SP103100	Kidney-RCC	yes	yes			Wild type	Other	0	231.946	386.542	-0.736833	0	26	NA	NA	NA	1.37947	-0.1913	-0.621796	-0.784677	-0.65697	0.334129	-0.830153	-0.356402	-0.168911	0.0133333
SP103128	Kidney-RCC	yes	yes			Wild type	Other	0	562.503	753.461	-0.421673	0	33	NA	NA	NA	0.263147	0.279034	0.604748	-0.0736592	0.0660691	0.824516	0.148045	0.450398	-0.36424	0.0146667
SP103140	Kidney-RCC	yes	yes			Wild type	Other	0	540.089	530.363	0.0262172	0	45	NA	NA	NA	1.27378	-0.110156	0.291204	0.613261	0.0731987	1.25717	0.701177	0.760718	-0.390172	0.0556667
SP103156	Kidney-RCC	yes	yes			Wild type	Other	0	433.081	585.123	-0.434103	0	43	NA	NA	NA	0.12161	0.553899	0.319238	0.283866	0.342427	0.395895	0.0902762	0.52801	-0.626361	0.016
SP103197	Kidney-RCC	yes	yes			Wild type	Other	0	465.01	589.865	-0.343123	0	40	NA	NA	NA	1.87419	1.37355	0.43307	1.29185	0.557868	1.32616	1.13078	0.406208	-0.0860342	0.0693333
SP103213	Kidney-RCC	no	yes			Wild type	Other	NA	585.704	871.912	-0.57401	0	193	NA	NA	NA	0.318276	0.460086	-0.0619757	0.288175	0.281891	0.278641	0.442975	0.748763	-0.409325	0.021
SP103221	Kidney-RCC	yes	yes			Wild type	Other	0.0186138	662.913	772.65	-0.220995	0	75	NA	NA	NA	1.13449	1.09135	0.275987	0.768715	0.676945	0.735714	0.383078	0.0909934	0.0814224	0.016
SP103233	Kidney-RCC	yes	yes			Wild type	Other	0.104578	513.181	546.922	-0.0918681	0	65	NA	NA	NA	-0.00803452	0.383585	0.406769	0.2492	0.522093	0.92392	0.402652	0.077521	-0.294785	0.026
SP103245	Kidney-RCC	yes	yes			Wild type	Other	0.00893999	358.072	352.284	0.0235111	0	25	NA	NA	NA	0.266199	-1.39954	-0.36337	0.250843	-0.645763	0.641262	-0.527483	-0.0408316	-0.303101	0.0203333
SP103261	Kidney-RCC	yes	yes		TERTp_mut	TERTp_mut	TERT_mod	0	455.215	712.873	-0.647095	0	12	NA	NA	NA	-0.328217	-0.384139	-0.0932837	0.170961	-1.37426	-0.161556	-0.551835	-0.721397	-0.370038	0.0226667
SP103288	Kidney-RCC	yes	yes			Wild type	Other	0	798.542	726.731	0.135948	0	45	NA	NA	NA	1.05448	-0.0155509	-0.113194	0.37012	-0.407449	0.38049	0.300576	0.475718	0.0160796	0.018
SP103300	Kidney-RCC	yes	yes			Wild type	Other	0.0170658	521.593	529.275	-0.0210928	0	17	NA	NA	NA	0.196733	-0.665115	0.245251	0.0177226	-0.477823	-0.0828988	0.227654	0.208402	-1.04683	0.137667
SP103340	Kidney-RCC	yes	yes			Wild type	Other	0.00910362	583.272	699.435	-0.262021	0	50	NA	NA	NA	1.04683	0.636724	0.182016	0.9209	1.15174	1.14852	0.47559	1.0307	0.0852413	0.0413333
SP103396	Kidney-RCC	yes	yes			Wild type	Other	0	558.324	541.973	0.0428805	0	40	NA	NA	NA	1.54293	0.385828	0.225422	-0.209538	0.637249	0.359759	0.1751	-0.0262284	-0.46106	0.021
SP103408	Kidney-RCC	no	yes			Wild type	Other	NA	833.555	763.238	0.127143	0	23	NA	NA	NA	-0.0501286	0.161089	-0.0228585	0.261619	0.0362564	0.382231	0.0903903	-0.053964	-0.87933	0.0756667
SP103416	Kidney-RCC	yes	yes			Wild type	Other	0.00488163	492.246	878.524	-0.835701	0	74	NA	NA	NA	0.179428	0.0308566	-0.195484	0.238487	-0.838196	-0.205302	-0.744861	-0.300925	-0.218028	0.006
SP103428	Kidney-RCC	no	yes			Wild type	Other	NA	327.453	342.395	-0.064375	1	31	NA	NA	NA	0.455971	0.203481	0.728539	0.726927	0.722494	0.815783	0.158743	0.325337	-0.142584	0.0373333
SP103436	Kidney-RCC	no	yes		TERTp_mut	TERTp_mut	TERT_mod	NA	518.014	692.06	-0.417908	0	30	NA	NA	NA	0.115892	0.728654	0.505961	-0.558312	0.626058	-0.00660069	0.578343	0.416041	-1.05471	0.150667
SP103444	Kidney-RCC	yes	yes			Wild type	Other	0.0140956	729.383	908.793	-0.317274	0	30	NA	NA	NA	-1.51573	-0.469355	-0.234034	-0.0106765	-1.08194	-0.956022	-0.903064	-0.326674	-0.936379	0.0556667
SP103455	Kidney-RCC	yes	yes			Wild type	Other	1.30041	812.47	786.727	0.0464507	0	196	NA	NA	NA	0.166784	0.125976	-0.0300577	0.761241	-0.254656	0.437584	-0.0864637	0.0287169	-0.0432753	0.0193333
SP103467	Kidney-RCC	yes	yes			Wild type	Other	0	555.29	638.842	-0.202218	0	23	NA	NA	NA	-0.929821	-0.0404617	-0.156997	-0.146081	-0.375044	-0.0292158	0.108706	-0.353566	-0.53412	0.00366667
SP103483	Kidney-RCC	yes	yes			Wild type	Other	0.00481835	577.942	551.658	0.0671492	0	52	NA	NA	NA	0.250901	0.407806	-0.100239	0.0989429	0.096082	0.436725	0.0702176	0.0074522	-0.753068	0.043
SP103507	Kidney-RCC	no	yes			Wild type	Other	NA	649.364	747.864	-0.203748	0	40	NA	NA	NA	-0.269868	-0.478721	-0.581596	0.0543337	-0.803563	0.235705	-0.812674	-0.186556	-0.600586	0.0133333
SP103515	Kidney-RCC	no	yes			Wild type	Other	NA	270.354	495.324	-0.873524	0	82	NA	NA	NA	0.877739	0.224232	0.234836	-0.261372	0.727338	0.527672	-0.122473	-0.0584618	-0.825765	0.0463333
SP103523	Kidney-RCC	yes	yes			Wild type	Other	0.11763	1062.25	1073.8	-0.0155918	0	55	NA	NA	NA	-0.42937	-0.0422343	0.491259	-0.0156419	-0.454259	0.300824	-0.211351	0.571291	-0.693239	0.0216667
SP103535	Kidney-RCC	yes	yes			Wild type	Other	0.0171566	345.056	513.101	-0.57241	0	99	NA	NA	NA	-0.0219123	-0.740162	-0.661734	0.561936	-0.790645	0.318894	-0.592933	-0.406569	0.255294	0.0176667
SP103547	Kidney-RCC	no	yes			Wild type	Other	NA	556.715	740.549	-0.411657	0	30	NA	NA	NA	0.737371	0.104198	0.400475	0.326731	-0.0185577	0.40631	-0.220596	-0.00303239	-0.0591789	0.0113333
SP103555	Kidney-RCC	yes	yes			Wild type	Other	0	874.63	786.89	0.152511	1	14	NA	NA	NA	0.28736	0.226525	0.152539	0.979995	-0.244247	0.649152	-0.0396782	-0.691576	0.0633232	0.0346667
SP103575	Kidney-RCC	no	yes			Wild type	Other	NA	429.873	503.752	-0.228804	0	127	NA	NA	NA	-0.992121	-0.404734	-0.0553437	0.22822	-1.18493	-0.172346	-0.425538	-0.380464	-0.5484	0.0186667
SP103595	Kidney-RCC	no	yes			Wild type	Other	NA	502.038	772.274	-0.621316	0	68	NA	NA	NA	-0.401196	-0.246518	-0.0710767	0.0895307	0.0990709	0.553802	0.709058	0.244406	-0.846881	0.0443333
SP103603	Kidney-RCC	yes	yes			Wild type	Other	0	436.891	359.23	0.282366	0	48	NA	NA	NA	-1.80969	0.402685	0.581636	-1.70264	-0.643601	-0.675038	-0.689007	0.889109	-1.15743	0.193667
SP103619	Kidney-RCC	yes	yes			Wild type	Other	0	631.69	764.348	-0.275013	0	6	NA	NA	NA	0.172364	-0.522808	-0.217774	-0.0842259	-0.911112	-0.279285	-0.398728	-0.237995	-0.850563	0.0396667
SP103673	Kidney-RCC	no	yes		TERTp_mut	TERTp_mut	TERT_mod	NA	675.193	692.289	-0.0360731	0	57	NA	NA	NA	-1.84448	-0.458936	-0.0191725	0.305555	-0.841775	-0.156301	-1.38374	-0.52104	-0.665792	0.00866667
SP103679	Kidney-RCC	no	yes			Wild type	Other	NA	550.767	259.231	1.0872	0	57	NA	NA	NA	0.291268	0.0828235	-0.61996	0.979717	-1.16836	0.640107	-0.552635	-0.388436	-0.653763	0.0843333
SP103685	Kidney-RCC	yes	yes			Wild type	Other	0	1063.81	789.49	0.430243	0	27	NA	NA	NA	-0.628765	-0.957095	-0.503802	-0.453942	-1.25341	-0.31743	-0.393355	-0.397629	-0.9842	0.128333
SP103694	Kidney-RCC	yes	yes			Wild type	Other	0.00263088	385.908	385.005	0.00338301	0	43	NA	NA	NA	-1.58051	-0.119399	-0.72488	-0.0865881	-0.568108	0.300612	1.07349	-0.250965	-0.354625	0.022
SP103706	Kidney-RCC	yes	yes			Wild type	Other	0.474929	369.617	497.439	-0.428489	0	61	NA	NA	NA	-0.137545	-0.977405	0.157392	0.908561	-0.184289	0.183096	0.720694	0.432378	-0.264294	0.00966667
SP103715	Kidney-RCC	no	yes			Wild type	Other	NA	256.107	437.453	-0.772382	0	31	NA	NA	NA	-0.327372	0.974581	0.548076	0.794247	1.37231	0.513004	1.13721	-0.201669	-0.878784	0.0773333
SP103730	Kidney-RCC	yes	yes			Wild type	Other	0	515.343	696.127	-0.433818	1	86	NA	NA	NA	0.271378	0.478421	0.427161	1.15292	0.560963	0.34904	0.885764	0.386771	-0.720314	0.0746667
SP103742	Kidney-RCC	yes	yes			Wild type	Other	0.0084756	372.772	760.47	-1.0286	0	52	NA	NA	NA	0.30693	1.01239	-0.212218	-0.42822	0.517831	-0.0674681	0.54003	1.52739	-0.218963	0.0386667
SP103826	Kidney-RCC	no	yes			Wild type	Other	NA	651.378	778.759	-0.257682	0	12	NA	NA	NA	-0.840131	-0.0427395	-0.214855	-0.111907	0.467342	-0.171281	0.223457	-0.0391169	-0.682792	0.018
SP103844	Kidney-RCC	no	yes			Wild type	Other	NA	654.444	691.917	-0.0803292	0	40	NA	NA	NA	-0.275905	-1.42243	-0.193188	-0.637389	-1.74427	-0.369653	-2.18845	-0.651764	-0.501782	0.0236667
SP103856	Kidney-RCC	no	yes			Wild type	Other	NA	799.368	640.793	0.319001	0	37	NA	NA	NA	-0.646052	-0.38911	-0.171998	-0.747328	-0.375898	-0.594437	-0.246026	0.542251	-0.119848	0.02
SP106560	Kidney-RCC	yes	yes			Wild type	Other	0	436.58	635.182	-0.540923	0	17	0	0	0	0.592938	-0.427782	0.320678	-0.234544	-1.30809	-0.0715781	0.99568	0.348352	-1.09685	0.164333
SP106577	Kidney-RCC	yes	yes			Wild type	Other	0	345.936	568.369	-0.716321	0	37	8	0.0734231	0	-1.38079	-0.614901	-0.625914	-1.37679	-1.26552	0.0853214	-0.574564	-0.549153	-1.19391	0.213333
SP106602	Kidney-RCC	yes	yes			Wild type	Other	0.0576955	292.408	619.127	-1.08225	0	10	0	0	0	-0.29422	-0.682466	0.53265	-0.921553	-0.912376	-0.699869	0.785552	-0.647819	-1.25404	0.234667
SP106638	Kidney-RCC	yes	yes			Wild type	Other	0.00433586	653.689	696.066	-0.0906214	0	14	1	0.00837961	0	0.0865285	-0.705766	-0.417268	-0.994002	-1.31934	-0.641105	-0.0233971	-0.109728	-0.845166	0.0506667
SP106656	Kidney-RCC	yes	yes			Wild type	Other	0	380.105	640.001	-0.751674	0	63	6	0.0976463	0	0.271812	-0.312825	0.610496	-1.32729	-0.131831	-1.14044	0.915561	-0.598006	-1.47705	0.308
SP109457	Kidney-RCC	yes	yes			Wild type	Other	0.25547	315.388	701.762	-1.15385	0	226	8	0.0725985	0	0.311952	-0.603169	-0.43123	-0.252385	-0.632124	-0.10289	0.369297	-1.44135	0.0460458	0.106
SP109470	Kidney-RCC	yes	yes		TERTp_mut	TERTp_mut	TERT_mod	0.212053	396.674	777.706	-0.971272	0	13	2	0.0165246	0	0.950601	-0.829207	-1.20749	-0.19908	-0.717593	0.0275647	-0.561855	0.381812	-0.63819	0.025
SP109478	Kidney-RCC	yes	yes			Wild type	Other	0	457.719	710.502	-0.634375	0	25	1	0.00909379	0	-0.151967	0.549157	-0.588055	-0.193133	0.187142	-0.428918	-0.966023	-0.551493	-0.229264	0.00633333
SP109544	Kidney-RCC	yes	yes			Wild type	Other	0.453006	268.737	656.576	-1.28877	0	42	2	0.0282165	0	-1.07619	0.282616	-0.321697	0.495937	0.0309522	0.0857811	1.12149	0.711682	0.146648	0.0423333
SP113926	Kidney-RCC	yes	yes			Wild type	Other	0	748.589	1067.23	-0.511628	0	30	1	0.00928046	0	-0.142683	-0.801555	-0.614852	-0.251616	-0.36138	0.475786	-0.669583	-0.638076	-0.449629	0.0186667
SP34186	Kidney-RCC	yes	yes			Wild type	Other	0.0319213	415.581	639.675	-0.62221	1	72	1	0.00761381	0	-1.1132	-0.171184	1.20596	0.611643	-0.746985	-0.285094	-0.0413885	-0.126922	0.0562743	0.0213333
SP34191	Kidney-RCC	yes	yes			Wild type	Other	0.010429	316.115	670.329	-1.08442	0	30	20	0.141964	0	-0.702711	0.238215	-0.341661	-0.0993856	0.832168	0.462847	0.679383	0.763798	-0.350941	0.0563333
SP34246	Kidney-RCC	yes	yes			Wild type	Other	0	311.489	508.222	-0.706276	0	52	30	0.38643	0	-2.7458	-1.21258	-1.68231	-2.36431	-1.31425	-0.35223	-2.20524	-1.18191	-0.901577	0.0526667
SP34431	Kidney-RCC	yes	yes			Wild type	Other	0.0190546	442.905	665.813	-0.588119	0	33	135	0.656995	0	0.227612	0.158235	0.718717	-0.862325	-0.16268	0.00605903	0.0473612	0.109085	-0.518134	0.00533333
SP34452	Kidney-RCC	yes	yes			Wild type	Other	0	304.63	557.141	-0.870984	0	26	4	0.0257697	0	0.430408	0.695033	0.107014	0.535533	-1.45717	0.677628	1.3291	0.387031	-0.426621	0.0616667
SP34493	Kidney-RCC	yes	yes			Wild type	Other	0.0793209	335.198	615.474	-0.876684	0	44	163	0.767128	0	-0.312142	-0.0289039	0.1382	1.48637	0.608808	0.336318	1.24607	-0.0435618	-0.184275	0.0113333
SP35412	Kidney-RCC	yes	yes			Wild type	Other	0.00736924	198.959	475.75	-1.25773	0	69	1	0.00593293	0	0.163468	0.853182	-0.158139	0.318619	-1.43983	0.283218	0.570614	-1.6682	-0.888789	0.098
SP35617	Kidney-RCC	yes	yes			Wild type	Other	0.0402581	353.934	745.758	-1.07523	0	115	0	0	0	0.295334	-0.301066	-0.366266	1.98644	-0.214242	0.31354	-0.193972	0.0585496	0.13026	0.0546667
SP35849	Kidney-RCC	yes	yes			Wild type	Other	0.276726	308.703	668.858	-1.11548	0	47	43	0.286764	0	0.255351	-1.17332	0.0440716	-0.314686	-0.971426	-0.924673	-0.356612	-1.05107	-2.37664	0.321667
SP35951	Kidney-RCC	yes	yes			Wild type	Other	0.00639865	439.979	751.305	-0.771964	0	29	4	0.0224007	0	-0.564908	0.0704575	-0.213538	0.0918139	-0.49884	0.308947	-0.49236	1.22667	0.933743	0.0516667
SP35989	Kidney-RCC	yes	yes			Wild type	Other	0.00469336	524.716	804.982	-0.617419	0	30	0	0	0	0.414975	-0.47125	-0.0564705	0.517671	-1.46165	0.206655	0.701639	0.613044	0.340375	0.039
SP36036	Kidney-RCC	yes	yes			Wild type	Other	0.00299199	322.669	865.033	-1.4227	0	31	2	0.00955665	0	-0.872179	0.314812	0.91326	1.40212	0.0132671	0.752719	-0.586176	-0.316891	0.279646	0.0516667
SP36218	Kidney-RCC	yes	yes			Wild type	Other	0.0231997	349.366	411.661	-0.236719	0	52	6	0.0295127	0	-0.366943	0.142963	-0.456539	-0.304316	0.232824	0.486115	0.0264122	-0.0248288	-0.613752	0.0246667
SP36498	Kidney-RCC	yes	yes			Wild type	Other	0.00164741	526.581	766.313	-0.541279	0	81	7	0.0408924	0	0.640018	-0.473404	-0.409419	0.0796738	-0.699446	0.0892045	-0.419385	-0.509968	-0.371832	0.0106667
SP36586	Kidney-RCC	yes	yes			Wild type	Other	0.813522	401.544	847.079	-1.07694	1	2855	2	0.0127641	0	0.587384	0.521735	0.242888	-0.782658	-0.712088	0.212989	-0.24325	0.261213	1.20724	0.696333
SP37369	Kidney-RCC	yes	yes			Wild type	Other	0.0118561	367.431	692.857	-0.915084	0	40	4	0.028943	0	-1.07047	0.112466	0.115341	0.578722	0.23516	1.26053	1.33524	0.14704	-0.121396	0.038
SP37432	Kidney-RCC	yes	yes		TERTp_sv	TERTp_sv	TERT_mod	5.8697	495.04	861.039	-0.798535	0	39	14	0.108222	0	-0.169478	0.276737	-0.517526	-0.0332454	0.0463273	0.322185	-0.896636	0.220746	-0.141486	0.0113333
SP37516	Kidney-RCC	yes	yes			Wild type	Other	0.0110721	411.359	844.525	-1.03774	0	34	19	0.192223	0	0.74445	-0.206482	0.602221	0.799491	-0.598499	-0.0977709	0.372292	-0.317666	-0.913497	0.0623333
SP37636	Kidney-RCC	yes	yes			Wild type	Other	0.00462353	360.739	1032.94	-1.51773	0	36	111	0.509531	0	-0.0942486	-0.502008	0.0207165	0.191438	-0.183684	0.212673	-0.0562661	0.763653	0.149039	0.0566667
SP37903	Kidney-RCC	yes	yes			Wild type	Other	0.0372177	393.319	775.684	-0.979768	0	45	6	0.0330776	0	-1.48294	-0.166955	0.455763	0.531774	-0.446805	0.668087	1.46998	-0.78925	-0.0523924	0.0176667
SP37970	Kidney-RCC	yes	yes			Wild type	Other	0.00334022	250.265	869.631	-1.79695	1	64	11	0.0600144	0	-0.332548	0.403052	0.630321	1.18269	-1.54982	-0.00372931	-0.48391	0.800586	0.710784	0.283333
SP38044	Kidney-RCC	yes	yes			Wild type	Other	0	295.907	771.802	-1.38309	0	35	4	0.0278999	0	0.293545	0.254199	0.144068	-0.0478806	-1.24844	0.446582	0.71852	-0.276108	0.0306084	0.099
SP38271	Kidney-RCC	yes	yes			Wild type	Other	0.81972	251.004	1017.88	-2.01979	0	34	41	0.240758	0	-0.497202	-1.01897	-0.708439	-2.12095	-0.739593	-0.779681	-0.285856	-0.241483	-0.210902	0.106667
SP38759	Kidney-RCC	yes	yes		TERTp_sv	TERTp_sv	TERT_mod	0.00193361	236.887	712.027	-1.58773	0	109	13	0.0890527	0	1.48037	-0.61833	0.526736	1.43852	-0.356799	-0.0573891	-1.06287	-0.90997	0.330423	0.0583333
SP39102	Kidney-RCC	yes	yes			Wild type	Other	0.0368431	386.819	549.733	-0.507071	0	45	88	0.664206	0	1.28715	0.621142	-0.524489	0.614474	0.363217	0.638409	0.863561	0.295748	-0.356774	0.0123333
SP39248	Kidney-RCC	yes	yes			Wild type	Other	0.00525741	369.478	587.884	-0.670043	0	48	1	0.00920793	0	0.424708	0.528102	0.345375	0.40231	1.06945	0.584528	0.682846	0.641786	-0.649022	0.018
SP39298	Kidney-RCC	yes	yes			Wild type	Other	0	421.81	811.175	-0.94342	0	26	6	0.0479057	0	-1.09683	-0.423619	0.192653	-1.35128	-1.06074	0.217687	-0.662549	-0.560325	-0.725288	0.0323333
SP39349	Kidney-RCC	yes	yes			Wild type	Other	0.0831417	444.101	699.116	-0.654643	0	29	4	0.0449678	0	-0.500339	0.0321901	-0.64646	-0.759005	0.0657958	0.769947	0.126851	-0.105662	-0.586489	0.0146667
SP39594	Kidney-RCC	yes	yes			Wild type	Other	0.00357561	473.478	839.515	-0.826259	0	62	46	0.299969	0	0.767553	0.783261	0.707591	2.32684	1.42211	-0.441685	0.67636	0.569006	1.37237	0.058
SP39907	Kidney-RCC	yes	yes			Wild type	Other	0	391.913	425.47	-0.118522	0	26	1	0.00732554	0	0.677828	0.822018	0.6302	3.80926	0.372361	1.09401	0.733834	0.127095	0.313998	0.039
SP39997	Kidney-RCC	yes	yes			Wild type	Other	0.00335126	342.59	804.103	-1.2309	0	176	211	1.10004	0	-1.56467	-0.881486	-0.234097	0.124815	-2.00674	0.578096	-0.176918	1.43314	-0.387029	0.123
SP40047	Kidney-RCC	yes	yes			Wild type	Other	0.0546301	298.541	906.061	-1.60168	1	42	35	0.203333	0	1.01068	0.101173	0.0478577	-0.99894	0.225928	0.0502529	0.277356	-0.136614	0.0984125	0.107
SP40736	Kidney-RCC	yes	yes			Wild type	Other	0	488.852	967.445	-0.98478	0	41	0	0	0	-0.532276	0.610314	0.395423	-1.14555	-0.0517685	0.819441	1.42632	-0.0179277	-0.547764	0.016
SP41453	Kidney-RCC	yes	yes			Wild type	Other	0.271755	432.717	792.401	-0.872809	0	65	0	0	0	-0.262638	1.06928	0.0832318	1.03714	-0.372457	0.566115	0.273283	0.333778	-1.16747	0.189667
SP42154	Kidney-RCC	yes	yes			Wild type	Other	0.0554793	432.954	738.059	-0.769521	1	66	0	0	0	0.365154	0.359525	-1.21606	0.518585	3.20595	0.642175	1.24509	0.932082	-0.0371938	0.139333
SP42829	Kidney-RCC	yes	yes		TERTp_mut	TERTp_mut	TERT_mod	0.231996	352.602	773.437	-1.13324	0	23	6	0.03415	0	1.60799	0.6874	0.525118	-0.0509834	-0.599376	0.762177	0.0140953	1.44499	0.185652	0.064
SP43201	Kidney-RCC	yes	yes			Wild type	Other	0.00267618	337.491	817.612	-1.27657	0	46	24	0.200096	0	0.515396	-0.233926	-0.355147	-0.0722154	-0.660383	-0.00237227	-1.84138	-0.727565	0.284397	0.0366667
SP43510	Kidney-RCC	yes	yes			Wild type	Other	0	435.094	653.203	-0.586206	0	32	7	0.0382667	0	0.533389	1.76958	0.992704	-0.163641	-0.0563728	-0.185126	1.88764	0.757124	-1.08755	0.261333
SP43514	Kidney-RCC	yes	yes			Wild type	Other	0.00570899	301.771	644.883	-1.09558	0	58	18	0.11885	0	0.304537	-0.294542	0.0564266	-0.134254	-0.0335146	0.931672	1.93127	1.9155	-1.11135	0.313667
SP43532	Kidney-RCC	yes	yes			Wild type	Other	0	447.735	667.363	-0.575827	0	29	26	0.173352	0	0.0780821	-0.501154	-0.406447	-1.31536	-0.774406	-0.346703	0.339233	1.08613	-0.685336	0.019
SP43651	Kidney-RCC	no	yes			Wild type	Other	NA	168.731	489.459	-1.53647	0	26	NA	NA	NA	1.21955	-0.967217	-0.0648331	0.467049	-0.807608	0.302485	-0.0582468	1.13002	0.129885	0.0613333
SP43664	Kidney-RCC	yes	yes			Wild type	Other	0.0854598	273.071	596.893	-1.1282	1	187	17	0.111235	0	-0.972105	0.105211	0.275596	0.333952	0.291373	0.280021	-0.159606	-0.606156	0.11863	0.102
SP43688	Kidney-RCC	yes	yes			Wild type	Other	0	460.625	656.576	-0.51137	0	40	20	0.15052	0	0.53666	0.378353	0.0536808	0.563106	0.91165	1.01932	0.730577	1.21054	-0.561485	0.0366667
SP43696	Kidney-RCC	yes	yes			Wild type	Other	0	342.524	766.839	-1.16272	0	34	4	0.0344525	0	1.40501	0.94388	-0.646981	1.11548	0.587216	1.05638	1.09254	-0.243378	-1.13098	0.241333
SP43770	Kidney-RCC	yes	yes			Wild type	Other	0.00351087	338.981	630.764	-0.895896	0	54	4	0.0229289	0	-0.453428	-0.301198	-0.542142	0.297354	-0.8364	0.710945	0.735418	0.165647	0.370305	0.0363333
SP43792	Kidney-RCC	yes	yes			Wild type	Other	0	507.467	1066.1	-1.07095	1	40	22	0.14716	0	0.408331	0.302109	0.793293	0.708927	1.42149	-0.336228	0.914827	1.22186	-0.739844	0.115
SP43808	Kidney-RCC	yes	yes			Wild type	Other	0	323.612	574.13	-0.827113	0	11	7	0.0437387	0	0.53501	-0.37467	-0.140344	0.8793	1.01811	1.13763	0.742567	-0.0047257	0.75829	0.0363333
SP43822	Kidney-RCC	yes	yes			Wild type	Other	0.443829	335.042	630.821	-0.912888	0	391	344	4.35913	0	1.16792	-0.0133044	-0.026008	0.386269	2.82821	0.34199	0.36854	-0.663951	1.02381	0.24
SP97104	Kidney-RCC	yes	yes	ATRX_DAXX_trunc		ATRX_DAXX_trunc	ATRX_DAXX_trunc	0.0223127	178.828	581.298	-1.70071	0	212	2	0.0160922	0	0.847299	0.73207	0.284538	1.39216	0.500142	0.0718519	0.236272	0.395909	0.478962	0.643667
SP97113	Kidney-RCC	yes	yes			Wild type	Other	0	273.396	527.414	-0.947945	0	25	5	0.0548202	0	0.65919	-0.238424	0.433515	0.184232	0.58548	0.470947	0.651157	0.665235	-1.15652	0.191333
SP97124	Kidney-RCC	yes	yes			Wild type	Other	0.0034333	678.239	926.398	-0.449839	0	35	5	0.0444555	0	0.89157	-0.21643	0.384932	0.10829	0.529546	0.564917	0.346096	0.287305	-0.680005	0.0256667
SP97145	Kidney-RCC	yes	yes			Wild type	Other	0	436.627	614.149	-0.492189	0	27	0	0	0	-0.27699	0.922019	-0.0785974	0.592354	-0.7036	0.637261	1.31768	2.58507	-0.258472	0.0836667
SP97161	Kidney-RCC	yes	yes			Wild type	Other	0	397.334	620.248	-0.642494	0	28	0	0	0	-1.13984	-0.395528	0.277763	-0.876915	-0.641845	0.52413	0.858989	-3.02421	-0.94582	0.16
SP97194	Kidney-RCC	yes	yes			Wild type	Other	0.0253816	333.096	756.116	-1.18267	0	169	6	0.0491731	0	0.610367	0.0740605	-0.210492	0.682558	-0.175992	0.831351	0.624793	1.06307	1.08713	0.126333
SP97243	Kidney-RCC	yes	yes			Wild type	Other	0	347.541	559.23	-0.68626	0	27	1	0.0135044	0	-0.96942	0.533536	-0.373661	-0.270549	-0.912846	0.610376	0.91432	-1.60798	-0.445411	0.0316667
SP97249	Kidney-RCC	yes	yes			Wild type	Other	0.400826	203.542	437.091	-1.1026	0	133	0	0	0	0.0496509	0.211874	0.482501	-0.00987238	0.378076	0.664387	-1.51293	0.912402	0.388086	0.102333
SP97258	Kidney-RCC	yes	yes			Wild type	Other	0.00688144	373.076	395.929	-0.0857726	0	29	4	0.0311224	0	-0.563022	0.163765	0.343159	0.356099	-1.00251	-0.0167693	1.86739	-0.118048	-0.800956	0.161333
SP97269	Kidney-RCC	yes	yes			Wild type	Other	0	333.227	561.821	-0.753607	0	37	1	0.0127672	0	0.778047	0.0674782	0.384586	0.418529	0.106533	0.324543	0.606925	0.215894	-1.1567	0.185667
SP97278	Kidney-RCC	yes	yes			Wild type	Other	0	489.111	679.801	-0.474948	0	30	1	0.0120691	0	-0.147282	0.119377	-0.0530646	2.23433	0.520323	0.664448	0.892122	-0.412757	-0.281378	0.024
SP106631	Liver-HCC	yes	yes			Wild type	Other	0.0136554	463.239	535.49	-0.209102	0	173	0	0	0	-0.461419	-1.10524	-1.0845	-0.253872	0.000724318	-0.44333	-1.20251	-0.758461	0.0361061	0.00533333
SP106677	Liver-HCC	yes	yes			Wild type	Other	0.273192	286.9	441.176	-0.620807	0	284	2	0.012781	0	2.42068	1.60058	-0.406039	0.490607	1.02649	0.340886	0.803691	0.506737	0.263952	0.033
SP106743	Liver-HCC	yes	yes			Wild type	Other	0.0360221	615.621	752.153	-0.288984	0	128	3	0.0249191	0	0.507853	0.651081	-0.626886	1.43975	1.22196	0.531463	-0.187041	-0.513278	0.653859	0.038
SP106993	Liver-HCC	no	yes		TERTp_mut	TERTp_mut	TERT_mod	NA	231.656	197.586	0.229501	0	94	NA	NA	NA	0.357322	0.242597	-0.152208	2.23331	NA	0.373855	-0.395643	-0.128101	0.726121	NA
SP106998	Liver-HCC	no	yes			Wild type	Other	NA	382.309	224.073	0.770771	4	753	NA	NA	NA	-0.312277	0.647055	-0.267297	NA	0.246113	-2.32472	-0.916307	-0.495003	-2.30138	0.652
SP107004	Liver-HCC	no	yes		TERTp_sv	TERTp_sv	TERT_mod	NA	122.705	306.948	-1.3228	0	93	NA	NA	NA	-1.72157	-1.14435	-1.31466	-1.9449	-2.1335	-0.253642	-1.12	-0.671234	-0.0105426	0.0406667
SP107007	Liver-HCC	no	yes			Wild type	Other	NA	156.065	293.89	-0.913126	0	119	NA	NA	NA	-0.420419	1.55296	-0.324662	1.36688	0.210141	-0.953577	1.11104	-2.32272	-0.246348	0.0553333
SP107010	Liver-HCC	no	yes			Wild type	Other	NA	1346.5	275.711	2.28799	9	374	NA	NA	NA	0.0963218	-0.539456	-1.39243	0.968534	-1.12909	1.27809	0.0049257	0.868161	-1.31649	0.678333
SP107012	Liver-HCC	no	yes			Wild type	Other	NA	308.792	183.719	0.749135	1	236	NA	NA	NA	-1.07621	1.32432	-0.866553	-0.192269	4.16349	-0.628427	-2.68264	-0.0808719	-0.349608	0.198333
SP107017	Liver-HCC	no	yes			Wild type	Other	NA	173.103	222.158	-0.359953	1	199	NA	NA	NA	-2.72901	0.826564	1.25177	0.228572	-0.633379	-0.154589	0.153204	-0.933329	-0.745871	0.0303333
SP107019	Liver-HCC	no	yes		TERTp_sv	TERTp_sv	TERT_mod	NA	127.009	214.861	-0.75848	1	600	NA	NA	NA	-1.56748	0.515983	-1.01117	-1.73258	0.687414	-0.369935	-0.603866	0.878468	0.00807268	0.214333
SP107023	Liver-HCC	no	yes			Wild type	Other	NA	437.8	408.198	0.101002	0	79	NA	NA	NA	-1.82442	0.130153	2.06213	-1.36238	-1.54275	-0.730281	-1.59572	-2.56389	-1.2032	0.263667
SP107025	Liver-HCC	no	yes			Wild type	Other	NA	150.98	138.967	0.119614	0	79	NA	NA	NA	-1.44286	0.360276	0.990382	0.0773747	NA	-1.00301	1.61798	-2.68395	-0.260991	NA
SP107028	Liver-HCC	no	yes			Wild type	Other	NA	314.117	239.007	0.394254	0	65	NA	NA	NA	0.739913	-0.51412	0.391526	-0.292739	0.397293	-0.078809	0.98728	0.519572	-0.440737	0.028
SP107030	Liver-HCC	no	yes			Wild type	Other	NA	229.418	306.129	-0.416162	0	80	NA	NA	NA	-1.54872	-2.2364	-0.300463	-0.0234842	2.16905	-0.622587	0.0821528	-1.71108	0.722523	0.0656667
SP107032	Liver-HCC	no	yes			Wild type	Other	NA	341.334	269.873	0.338901	0	73	NA	NA	NA	0.417203	0.179586	-0.281332	0.577932	1.72265	-0.0595884	-0.372147	-0.491108	-0.235859	0.0266667
SP107034	Liver-HCC	no	yes			Wild type	Other	NA	122.979	202.614	-0.720323	0	393	NA	NA	NA	0.815373	-0.104971	1.05257	0.884413	-0.517923	-0.51773	1.87632	-1.83172	-0.590378	0.178333
SP107037	Liver-HCC	no	yes			Wild type	Other	NA	129.538	302.851	-1.22523	0	99	NA	NA	NA	-3.19953	-2.95698	-1.07531	-2.88682	-2.08569	-3.11744	NA	-1.77291	-0.803358	NA
SP107041	Liver-HCC	no	yes			Wild type	Other	NA	388.511	435.248	-0.163881	0	120	NA	NA	NA	-0.544599	0.894531	-1.07413	2.75874	0.730349	0.742284	-0.10011	0.116016	0.17198	0.0133333
SP107044	Liver-HCC	no	yes			Wild type	Other	NA	243.355	290.819	-0.257058	0	49	NA	NA	NA	-1.43091	0.839526	0.0315983	-0.664051	0.758817	0.325463	-0.719898	-0.966727	-0.728732	0.036
SP107047	Liver-HCC	no	yes			Wild type	Other	NA	78.9768	159.183	-1.01118	0	258	NA	NA	NA	0.734328	0.843029	-1.09908	NA	NA	0.13601	-1.33003	-1.96227	-0.628694	NA
SP107050	Liver-HCC	no	yes			Wild type	Other	NA	156.89	220.598	-0.491664	0	271	NA	NA	NA	2.49749	-1.57497	-0.805607	0.0925974	-0.00716558	0.877963	-1.02392	-1.26268	-0.0538648	0.0283333
SP107052	Liver-HCC	no	yes			Wild type	Other	NA	137.803	165.386	-0.263232	0	165	NA	NA	NA	1.48639	-0.479599	0.463021	NA	NA	0.066791	NA	-0.0829013	1.09686	NA
SP107056	Liver-HCC	no	yes			Wild type	Other	NA	82.7185	163.995	-0.987368	2	127	NA	NA	NA	NA	0.00643934	0.203192	-0.335438	2.08128	-0.802577	-0.746571	NA	0.384248	NA
SP107060	Liver-HCC	no	yes			Wild type	Other	NA	130.659	207.159	-0.66493	0	131	NA	NA	NA	1.3273	-0.598573	-1.36266	1.191	0.422276	0.189944	-0.283686	-0.94779	-0.715415	0.0226667
SP107063	Liver-HCC	no	yes			Wild type	Other	NA	203.262	333.202	-0.713055	0	106	NA	NA	NA	0.151966	0.619939	-0.198243	-2.26218	-0.0120198	0.525608	-0.820494	0.190611	-0.507375	0.016
SP107068	Liver-HCC	no	yes			Wild type	Other	NA	498.317	393.308	0.341405	1	98	NA	NA	NA	-0.217912	-0.829238	-0.228158	0.177953	0.306438	-1.0072	0.681071	-0.684288	0.408612	0.045
SP107071	Liver-HCC	no	yes			Wild type	Other	NA	355.538	262.662	0.4368	0	199	NA	NA	NA	0.470638	-0.65014	-0.460711	-0.548917	0.0573017	-0.316664	-0.196365	1.06114	-0.449878	0.0353333
SP107073	Liver-HCC	no	yes			Wild type	Other	NA	185.844	277.116	-0.5764	0	43	NA	NA	NA	-2.72424	-0.382114	0.183574	2.29599	-0.414367	-0.543489	-1.18686	-1.53948	-0.589044	0.003
SP107076	Liver-HCC	no	yes			Wild type	Other	NA	180.79	443.966	-1.29614	0	108	NA	NA	NA	-0.245787	-0.778484	-0.481015	NA	-1.23815	-2.25026	-2.47098	-1.71578	0.821344	0.127333
SP107078	Liver-HCC	no	yes			Wild type	Other	NA	256.33	310.895	-0.278424	1	196	NA	NA	NA	-0.562707	0.164701	-0.298189	1.00493	-1.40092	-1.55385	0.417535	0.663374	-0.0794498	0.0413333
SP107080	Liver-HCC	no	yes			Wild type	Other	NA	97.4657	212.28	-1.123	0	190	NA	NA	NA	0.034916	0.891748	0.0401188	-0.242391	0.812527	0.65804	2.2801	-0.188861	0.435905	0.208
SP107084	Liver-HCC	no	yes			Wild type	Other	NA	229.381	384.67	-0.745878	0	295	NA	NA	NA	-2.40136	-0.074043	-1.16916	-1.67806	-0.240642	-0.991491	-1.12441	-0.360926	0.918091	0.0946667
SP107088	Liver-HCC	no	yes		TERTp_mut	TERTp_mut	TERT_mod	NA	177.158	273.372	-0.625826	0	99	NA	NA	NA	0.0875792	1.71034	0.389683	0.115318	1.1386	1.31637	-0.519079	-0.543427	0.0618091	0.0483333
SP107091	Liver-HCC	no	yes			Wild type	Other	NA	174.194	271.793	-0.641814	0	143	NA	NA	NA	0.349211	1.15799	0.313065	-1.00237	0.986549	-1.4148	0.103352	-1.02148	-0.696751	0.018
SP107094	Liver-HCC	no	yes			Wild type	Other	NA	206.128	176.038	0.227651	0	144	NA	NA	NA	0.611265	1.0113	-0.400686	NA	1.36764	-0.203139	-0.730972	-1.28951	-0.96558	0.0816667
SP107097	Liver-HCC	no	yes			Wild type	Other	NA	126.393	182.847	-0.532716	0	72	NA	NA	NA	NA	-0.311997	-0.445443	2.9238	NA	1.57689	-1.38431	-1.40311	0.402382	NA
SP107101	Liver-HCC	no	yes			Wild type	Other	NA	317.039	211.145	0.586426	0	210	NA	NA	NA	2.95099	-0.585264	0.312732	-1.60747	0.4546	-0.147385	-0.284406	1.47385	-0.46308	0.063
SP107104	Liver-HCC	no	yes			Wild type	Other	NA	167.763	301.002	-0.84335	0	149	NA	NA	NA	1.49864	0.742584	0.21059	3.04438	1.34569	0.98266	0.505327	-1.75435	0.495799	0.0576667
SP107109	Liver-HCC	no	yes			Wild type	Other	NA	181.217	346.765	-0.936241	0	97	NA	NA	NA	1.60434	-1.51684	-0.232281	-0.200444	1.19621	-0.383855	-0.45173	-0.272151	0.380677	0.0313333
SP107111	Liver-HCC	no	yes			Wild type	Other	NA	194.779	210.236	-0.110167	0	120	NA	NA	NA	2.1992	-0.881605	0.902146	1.06374	0.136178	-0.767024	-0.350363	-0.759072	0.576842	0.0406667
SP107115	Liver-HCC	no	yes			Wild type	Other	NA	201.873	167.891	0.265922	0	58	NA	NA	NA	2.17298	0.00215185	-0.103642	3.26182	-0.225889	1.38206	0.250019	2.73815	0.607164	0.199
SP107119	Liver-HCC	no	yes			Wild type	Other	NA	177.371	385.162	-1.11869	1	282	NA	NA	NA	1.04739	0.722037	-0.129346	1.96405	0.958384	-2.47807	-0.836235	0.0169885	0.86171	0.271
SP107121	Liver-HCC	no	yes			Wild type	Other	NA	112.264	221.027	-0.97732	0	115	NA	NA	NA	0.545214	-0.93443	1.90675	NA	0.403601	0.262241	-0.778434	-1.56066	-1.48643	0.257333
SP107123	Liver-HCC	no	yes			Wild type	Other	NA	332.717	201.668	0.722311	13	495	NA	NA	NA	-0.818747	-0.245716	-0.0934192	-1.73859	-0.689214	-0.919961	1.99065	1.46154	-0.506229	0.653
SP107132	Liver-HCC	no	yes			Wild type	Other	NA	282.773	193.879	0.544488	0	111	NA	NA	NA	-0.719976	-0.740623	0.427352	1.11547	-0.712892	-0.975406	0.387905	0.23678	0.0304768	0.0333333
SP107136	Liver-HCC	no	yes			Wild type	Other	NA	78.2499	253.445	-1.69551	0	117	NA	NA	NA	1.78065	-1.04232	0.647456	2.49703	NA	0.747861	-0.944448	-0.184432	0.238339	NA
SP107141	Liver-HCC	no	yes			Wild type	Other	NA	141.919	240.616	-0.761663	0	72	NA	NA	NA	NA	-0.60288	0.474188	0.547188	-0.990925	-1.26916	-0.159971	-0.918834	-0.202918	0.0203333
SP107146	Liver-HCC	no	yes			Wild type	Other	NA	112.462	178.455	-0.666123	0	154	NA	NA	NA	-3.29395	-0.656766	-0.195244	-1.73018	-1.76147	-1.10993	1.18769	-1.23137	-0.776111	0.025
SP107150	Liver-HCC	no	yes			Wild type	Other	NA	175.769	311.166	-0.824003	0	117	NA	NA	NA	-1.98558	0.0264274	0.895468	0.736043	0.222398	-0.758965	0.681276	-2.18083	0.5812	0.083
SP107152	Liver-HCC	no	yes			Wild type	Other	NA	107.056	263.086	-1.29717	0	268	NA	NA	NA	NA	-0.54567	-0.608872	0.723119	NA	0.0370114	-0.527415	-1.91363	-0.73181	NA
SP107155	Liver-HCC	no	yes			Wild type	Other	NA	172.584	396.541	-1.20017	0	75	NA	NA	NA	0.418611	1.24662	-0.610245	0.117549	-0.633746	0.681817	0.503249	-0.0577662	0.143205	0.0366667
SP109301	Liver-HCC	yes	yes			Wild type	Other	1.55675	238.844	565.85	-1.24435	0	56	0	0	0	1.25147	0.983518	0.478074	-0.385123	0.666796	0.237116	2.2823	0.704216	-0.0705578	0.176667
SP109384	Liver-HCC	yes	yes		TERTp_mut	TERTp_mut	TERT_mod	0.132754	345.938	560.993	-0.697468	0	50	1	0.00744075	0	-0.0844913	-0.218014	0.489113	-0.26323	0.750203	-0.370498	0.357502	0.0499163	-1.00034	0.0706667
SP112125	Liver-HCC	no	yes			Wild type	Other	NA	483.076	275.52	0.810093	0	68	NA	NA	NA	-1.21625	-0.00930153	0.0879181	0.1015	0.0757809	-0.601913	-1.84449	1.15204	0.23489	0.063
SP112130	Liver-HCC	no	yes		TERTp_sv	TERTp_sv	TERT_mod	NA	582.494	205.615	1.5023	0	168	NA	NA	NA	-0.539126	0.418125	-0.37735	0.354268	-0.26506	-0.35814	-1.06216	-1.59734	0.131224	0.0186667
SP112133	Liver-HCC	no	yes			Wild type	Other	NA	175.377	324.062	-0.885809	0	140	NA	NA	NA	-0.473334	-2.07759	0.562361	-1.67763	-0.622695	-0.588119	0.0611472	-0.0490557	-0.425762	0.007
SP112138	Liver-HCC	no	yes			Wild type	Other	NA	292.618	146.996	0.993244	0	385	NA	NA	NA	0.904243	-0.2576	-1.86982	-0.0842036	1.01084	-0.942052	-1.52315	-0.451184	0.370659	0.138667
SP112141	Liver-HCC	no	yes			Wild type	Other	NA	121.412	181.174	-0.577472	1	132	NA	NA	NA	-0.989283	-1.92389	-1.25629	0.164371	-1.45425	-0.308266	-1.00563	-0.349025	0.632326	0.0723333
SP112147	Liver-HCC	no	yes		TERTp_sv	TERTp_sv	TERT_mod	NA	153.031	240.127	-0.649971	0	81	NA	NA	NA	-0.0682171	-1.06598	0.220421	-0.199914	0.440528	-0.921067	1.21554	0.296667	-0.198926	0.008
SP112152	Liver-HCC	no	yes			Wild type	Other	NA	915.441	467.826	0.968497	0	179	NA	NA	NA	0.257412	0.349002	-0.0175654	0.562518	-0.0489349	-0.829042	-0.246724	0.133401	1.03898	0.077
SP112156	Liver-HCC	no	yes			Wild type	Other	NA	231.801	292.69	-0.336491	0	93	NA	NA	NA	1.94229	0.77211	0.112016	-0.0929148	NA	-0.243609	0.104628	0.637367	0.352863	NA
SP112160	Liver-HCC	no	yes			Wild type	Other	NA	936.179	313.228	1.57957	5	205	NA	NA	NA	-0.368052	-0.126046	-0.115924	-0.356586	-1.57413	-1.09917	0.529471	0.636319	-3.36213	0.619
SP112165	Liver-HCC	no	yes			Wild type	Other	NA	173.733	225.615	-0.376988	2	398	NA	NA	NA	-0.390072	-0.099587	0.0913552	-1.19263	0.154456	0.0218282	0.708893	-1.14865	-1.33138	0.629
SP112174	Liver-HCC	no	yes			Wild type	Other	NA	241.49	253.021	-0.067289	1	138	NA	NA	NA	2.93001	-0.740044	0.608749	-0.344254	-1.61058	-0.350233	0.0632619	0.427621	-0.443254	0.0426667
SP112178	Liver-HCC	no	yes			Wild type	Other	NA	96.7246	235.621	-1.28451	0	205	NA	NA	NA	-0.0470433	3.08895	-0.0938231	1.2109	-0.747611	1.52679	0.443293	0.794799	-0.804771	0.156333
SP112180	Liver-HCC	no	yes			Wild type	Other	NA	376.064	274.796	0.45262	0	445	NA	NA	NA	0.254485	1.71952	0.139798	-0.952846	-0.0081877	-0.224441	-0.0103757	-1.24543	0.439986	0.199333
SP112182	Liver-HCC	no	yes		TERTp_sv	TERTp_sv	TERT_mod	NA	196.298	204.975	-0.0624046	0	310	NA	NA	NA	-0.0917278	-0.0777682	-0.635587	0.0569782	-1.11815	-0.308123	0.533921	-0.264265	-0.540837	0.0373333
SP112186	Liver-HCC	no	yes			Wild type	Other	NA	126.307	315.445	-1.32045	1	70	NA	NA	NA	-0.888139	-0.333519	-0.772445	NA	-0.32263	0.0474536	-1.30867	-0.637376	0.34476	0.082
SP112188	Liver-HCC	no	yes			Wild type	Other	NA	210.985	316.176	-0.583584	0	326	NA	NA	NA	0.708842	-2.2549	0.509213	-1.94674	0.311503	-0.564079	0.00999959	0.862634	-0.0361139	0.0493333
SP112190	Liver-HCC	no	yes			Wild type	Other	NA	154.638	271.904	-0.814204	0	720	NA	NA	NA	-0.974539	-0.525612	0.517524	0.302641	-0.255492	-0.0115527	-0.55766	1.40679	0.167358	0.184667
SP112192	Liver-HCC	no	yes		TERTp_mut	TERTp_mut	TERT_mod	NA	149.099	235.898	-0.661892	0	165	NA	NA	NA	-1.23847	-0.0391202	-0.382284	0.211124	-0.558793	-0.426881	-0.901592	2.10166	-0.543483	0.067
SP112194	Liver-HCC	no	yes		TERTp_sv	TERTp_sv	TERT_mod	NA	251.541	283.815	-0.174158	0	375	NA	NA	NA	-0.621844	0.0471307	0.512682	-1.28515	-0.67945	-0.711008	0.313359	-0.68412	-0.245139	0.068
SP112196	Liver-HCC	no	yes		TERTp_sv	TERTp_sv	TERT_mod	NA	324.243	432.341	-0.415094	1	213	NA	NA	NA	0.521333	0.248582	0.662417	0.362401	0.109729	0.178505	0.563611	1.41162	0.170355	0.056
SP112198	Liver-HCC	no	yes			Wild type	Other	NA	186.65	319.034	-0.773371	0	88	NA	NA	NA	NA	0.299661	0.479647	NA	0.225753	-0.571947	0.264139	-0.271487	0.173648	0.0183333
SP112201	Liver-HCC	no	yes			Wild type	Other	NA	274.764	330.724	-0.267436	0	507	NA	NA	NA	1.22809	0.246577	0.152539	3.00556	-0.352139	-0.712552	-0.395476	-0.550507	-0.601204	0.154333
SP112205	Liver-HCC	no	yes			Wild type	Other	NA	366.481	315.258	0.217207	0	247	NA	NA	NA	-0.196044	-0.37993	0.251884	0.939197	0.409211	-0.622646	-1.44633	0.427473	0.00272216	0.044
SP112208	Liver-HCC	no	yes			Wild type	Other	NA	247.603	417.743	-0.754586	0	261	NA	NA	NA	-2.25083	0.502097	-1.27138	-0.524914	0.106547	-0.535163	-0.60496	-0.22193	-0.22325	0.0216667
SP112213	Liver-HCC	no	yes		TERTp_mut	TERTp_mut	TERT_mod	NA	1797.01	229.097	2.97157	1	293	NA	NA	NA	-0.658724	0.15068	0.926068	NA	0.865348	-0.910914	1.47172	-1.39143	1.66455	0.110667
SP112215	Liver-HCC	no	yes			Wild type	Other	NA	227.89	348.01	-0.61079	0	87	NA	NA	NA	-0.449357	-0.368566	-0.670907	NA	0.155607	0.0786263	-0.329211	-0.937626	0.410472	0.034
SP112217	Liver-HCC	no	yes			Wild type	Other	NA	186.31	290.564	-0.641149	1	157	NA	NA	NA	1.18838	1.84509	0.687533	-0.67757	0.0183029	-1.1789	-1.41998	1.8178	-0.423825	0.082
SP112219	Liver-HCC	no	yes			Wild type	Other	NA	112.921	255.794	-1.17967	0	71	NA	NA	NA	0.0615846	1.35703	-0.697501	-1.23316	-0.156007	-1.26126	-0.851507	0.76927	-0.447471	0.0806667
SP112221	Liver-HCC	no	yes			Wild type	Other	NA	308.763	325.93	-0.078066	2	253	NA	NA	NA	0.570457	-0.221374	-0.0606799	1.11731	0.674641	-1.23445	-1.61298	-0.382353	-1.37583	0.449333
SP112224	Liver-HCC	no	yes		TERTp_sv	TERTp_sv	TERT_mod	NA	844.008	294.115	1.52088	0	211	NA	NA	NA	1.65144	NA	-0.17527	1.38063	-1.1871	-0.477926	0.382	0.222321	-0.206561	0.062
SP112228	Liver-HCC	no	yes		TERTp_mut	TERTp_mut	TERT_mod	NA	165.492	263.637	-0.67179	1	231	NA	NA	NA	-0.556858	-0.289402	-1.40479	NA	NA	1.49523	-1.04307	0.389276	0.784301	NA
SP112234	Liver-HCC	no	yes			Wild type	Other	NA	103.067	385.786	-1.90422	0	117	NA	NA	NA	-0.631136	1.21059	0.391554	0.00308463	3.21261	-0.200088	-1.34692	1.31168	0.559713	0.382
SP112237	Liver-HCC	no	yes			Wild type	Other	NA	247.024	343.337	-0.474974	0	221	NA	NA	NA	0.552794	-0.614442	0.0563359	2.28232	-1.63135	-0.222999	1.61819	0.702352	0.597036	0.103
SP112241	Liver-HCC	no	yes			Wild type	Other	NA	280.71	319.114	-0.184992	1	580	NA	NA	NA	0.740798	-1.04797	-0.499474	0.60023	-3.37478	1.14082	0.253338	-1.38221	0.749038	0.34
SP112245	Liver-HCC	no	yes		TERTp_sv	TERTp_sv	TERT_mod	NA	425.108	486.068	-0.193329	0	109	NA	NA	NA	0.272551	-0.226485	-1.14669	1.01838	-0.0285448	0.893443	-0.691275	0.943978	0.111328	0.0123333
SP112248	Liver-HCC	no	yes			Wild type	Other	NA	117.054	222.005	-0.923414	0	574	NA	NA	NA	-0.351525	-1.57352	-0.121576	1.43261	0.502299	0.876057	1.91576	1.87371	0.235037	0.240333
SP112252	Liver-HCC	no	yes			Wild type	Other	NA	177.696	256.529	-0.529714	1	112	NA	NA	NA	1.16824	-0.133706	0.74124	0.336597	1.7257	-0.0130018	1.74215	1.72352	-0.0629781	0.127333
SP112257	Liver-HCC	no	yes		TERTp_sv	TERTp_sv	TERT_mod	NA	355.045	270.849	0.390513	0	186	NA	NA	NA	2.30275	-0.0683629	-0.782997	NA	-0.762016	0.826252	0.0201286	0.674812	0.345459	0.048
SP112261	Liver-HCC	no	yes	ATRX_DAXX_non_trunc	TERTp_mut	Mixed	Other	NA	119.727	399.712	-1.73921	0	95	NA	NA	NA	NA	0.517703	-0.838576	-1.36772	-0.840342	-0.485411	-1.58627	-0.484208	-0.778528	0.0996667
SP112265	Liver-HCC	no	yes		TERTp_sv	TERTp_sv	TERT_mod	NA	330.063	504.713	-0.612721	1	724	NA	NA	NA	-0.833343	0.0251487	0.282366	0.335933	1.45361	0.0733034	-0.654684	-0.576154	-0.740999	0.275667
SP112276	Liver-HCC	no	yes			Wild type	Other	NA	159.806	287.529	-0.847384	0	125	NA	NA	NA	0.00200338	0.383854	0.176375	2.86843	0.0013931	-0.763544	-0.821831	-0.081751	-0.239911	0.011
SP112283	Liver-HCC	no	yes			Wild type	Other	NA	350.234	382.64	-0.127666	0	303	NA	NA	NA	0.362117	0.308592	0.0226836	1.56112	-0.910322	0.648964	-0.788848	0.326864	-0.769178	0.0743333
SP112288	Liver-HCC	no	yes			Wild type	Other	NA	192.184	261.412	-0.443838	1	333	NA	NA	NA	0.31247	-0.328054	-2.12392	-0.755774	1.29562	-0.458794	-1.10411	-0.217171	0.421197	0.177
SP112290	Liver-HCC	no	yes			Wild type	Other	NA	129.65	301.656	-1.21829	0	564	NA	NA	NA	NA	0.943696	-0.235298	0.837826	2.24564	-0.0284392	1.5166	0.652931	-0.451171	0.245
SP112300	Liver-HCC	no	yes			Wild type	Other	NA	521.788	296.38	0.816018	0	134	NA	NA	NA	-1.32632	-1.48254	-0.491771	0.0927861	0.327775	0.47057	-0.418987	0.136085	-0.871444	0.0993333
SP112304	Liver-HCC	no	yes			Wild type	Other	NA	274.147	294.249	-0.102086	0	358	NA	NA	NA	-1.1544	0.9928	-0.124925	-0.310094	-0.755405	-0.300048	-1.02899	0.181479	0.8839	0.190333
SP112310	Liver-HCC	no	yes		TERTp_mut	TERTp_mut	TERT_mod	NA	290.481	149.203	0.961163	0	71	NA	NA	NA	0.937619	-0.487665	-0.298364	NA	1.21686	0.576162	0.304629	1.06859	0.0896709	0.0453333
SP115498	Liver-HCC	yes	yes		TERTp_sv	TERTp_sv	TERT_mod	0.0835627	141.378	688.381	-2.28365	0	848	0	0	0	1.73667	0.0249043	0.196595	0.00255784	1.56548	-0.991723	0.8104	0.718311	0.503629	0.365333
SP115501	Liver-HCC	yes	yes			Wild type	Other	0.0201405	281.274	770.076	-1.45303	2	266	0	0	0	0.746611	0.193454	-0.156115	0.56036	0.681797	-0.333286	0.412776	0.274369	0.743893	0.361667
SP115830	Liver-HCC	yes	yes			Wild type	Other	0.201114	353.295	588.866	-0.737066	0	1059	2	0.0169786	0	1.02141	1.72834	1.20421	1.34095	0.637062	0.454003	1.84301	0.894502	0.309955	0.34
SP120755	Liver-HCC	no	yes			Wild type	Other	NA	493.925	750.756	-0.604052	0	61	NA	NA	NA	-0.677562	0.938921	-0.39174	0.204877	-1.55532	0.209354	0.721006	0.986079	-0.602355	0.0326667
SP49114	Liver-HCC	yes	yes			Wild type	Other	0	866.487	489.101	0.825044	9	499	0	0	0	-0.503825	0.455927	-0.555623	0.419973	-0.756004	0.824721	-2.42239	-0.231983	-1.61426	0.647
SP49119	Liver-HCC	yes	yes		TERTp_mut	TERTp_mut	TERT_mod	0.262565	650.03	485.314	0.421589	0	101	13	0.103055	0	1.18178	0.262545	0.877076	-0.848885	1.89259	-0.931507	1.95412	-0.902421	1.25584	0.151
SP49124	Liver-HCC	yes	yes			Wild type	Other	3.14852	376.19	822.237	-1.12809	0	60	5	0.0282108	0	-0.391593	-0.1542	0.17347	0.344609	-1.08967	0.423099	-0.681894	-0.988152	-0.214117	0.081
SP49157	Liver-HCC	yes	yes		TERTp_mut	TERTp_mut	TERT_mod	0.0231898	278.739	345.421	-0.30944	0	65	NA	NA	NA	-0.299355	1.83881	-0.271249	0.510273	1.33899	0.302461	-0.771447	0.0531015	-0.156728	0.012
SP49175	Liver-HCC	yes	yes			Wild type	Other	0.0370011	410.09	593.501	-0.533307	1	271	35	0.435682	0	0.243335	0.193285	-0.391406	-0.922839	-0.198903	0.878762	-0.0888671	-0.634958	0.337311	0.0593333
SP49187	Liver-HCC	yes	yes			Wild type	Other	0.0351364	456.83	487.212	-0.0928929	0	53	1	0.00728747	0	0.793815	-0.152655	0.701798	-0.822446	-0.870727	-0.147979	-0.0433439	-0.829537	-1.32818	0.319
SP49205	Liver-HCC	yes	yes			Wild type	Other	0.0608745	367.668	501.374	-0.447484	0	200	0	0	0	0.647097	0.152682	-0.346611	-1.10034	0.115132	0.167493	0.141105	-0.631625	-0.14616	0.0116667
SP49223	Liver-HCC	yes	yes			Wild type	Other	0.0647328	237.74	578.733	-1.28351	0	246	0	0	0	-1.18243	0.0461171	-0.359833	0.8059	0.312381	0.771046	-1.2958	-0.0442307	-0.321997	0.107667
SP49229	Liver-HCC	yes	yes			Wild type	Other	0.0048246	215.41	367.364	-0.770125	1	97	8	0.0651111	0	0.886216	0.286347	-0.851602	-1.03735	0.949454	1.44244	0.415584	-0.119848	0.0386235	0.0976667
SP49247	Liver-HCC	yes	yes		TERTp_sv	TERTp_sv	TERT_mod	1.68779	164.799	522.645	-1.66513	1	1168	5	0.0364342	0	1.45028	0.372744	-0.88602	-0.900794	-0.691994	-0.542343	-0.101523	-0.67955	0.207456	0.486667
SP49286	Liver-HCC	yes	yes		TERTp_mut	TERTp_mut	TERT_mod	0.454767	283.434	522.566	-0.882603	1	223	0	0	0	-0.0847405	-0.61181	-0.821922	1.89638	-0.693804	0.161233	-0.786943	0.742455	-0.0323407	0.0446667
SP49322	Liver-HCC	yes	yes	ATRX_DAXX_trunc	TERTp_sv	Mixed	Other	17.0093	1027.52	587.258	0.807103	1	901	NA	NA	NA	1.02594	1.72175	-0.143739	0.909803	0.393404	-0.961502	0.462455	-0.824829	0.576952	0.417
SP49328	Liver-HCC	yes	yes		TERTp_mut	TERTp_mut	TERT_mod	1.30066	624.406	479.803	0.380043	0	85	3	0.0184485	0	-0.479809	1.013	0.407304	1.10995	1.18743	-0.0476059	2.08464	0.0497452	-0.341517	0.144
SP49334	Liver-HCC	yes	yes			Wild type	Other	0.0424691	355.799	572.697	-0.686708	2	85	0	0	0	-0.382186	-0.0257786	-0.433013	1.3817	-0.133365	0.359274	0.12543	-0.0462749	0.509188	0.217
SP49379	Liver-HCC	yes	yes			Wild type	Other	0.617067	391.023	614.481	-0.652115	0	95	7	0.0614992	0	0.57633	-0.340178	0.516164	-1.19988	0.0852568	-0.0319566	0.644833	-0.0591508	-0.938967	0.067
SP49385	Liver-HCC	yes	yes			Wild type	Other	0.087689	354.118	737.433	-1.05828	0	51	0	0	0	-0.0654818	-0.367116	0.163866	-0.138441	-0.615278	-0.145185	0.390403	-0.541276	-1.05114	0.124333
SP49391	Liver-HCC	yes	yes		TERT_mult	TERT_mult	TERT_mod	0.194763	568.799	525.443	0.114386	2	447	19	0.106736	0	1.09651	0.404762	-0.212369	-0.957439	1.39681	-0.0518812	0.468716	0.488403	0.0486186	0.316667
SP49417	Liver-HCC	no	yes			Wild type	Other	NA	335.492	520.71	-0.634203	1	128	NA	NA	NA	-1.27496	-0.396547	-0.535785	2.21291	0.847161	0.618815	0.453189	0.0324144	0.513567	0.066
SP49433	Liver-HCC	yes	yes			Wild type	Other	0.0239713	697.607	891.383	-0.35363	0	81	0	0	0	-0.551638	-0.27978	0.251982	0.253376	-0.424125	-0.0418388	-0.451881	0.172675	0.553893	0.0413333
SP49449	Liver-HCC	yes	yes			Wild type	Other	0.0248772	276.683	547.835	-0.985505	0	104	0	0	0	-0.704041	-0.0718358	-0.628114	0.476015	-0.0293853	0.416885	-1.03502	-1.02632	0.838918	0.067
SP49469	Liver-HCC	yes	yes			Wild type	Other	0.755358	1758.51	653.504	1.42808	0	297	2	0.0102538	0	1.10753	-0.62023	-1.05045	-0.837348	1.99592	-0.245985	0.200237	-0.598833	0.994948	0.115333
SP49481	Liver-HCC	yes	yes			Wild type	Other	0.00615875	406.092	563.628	-0.472938	0	64	11	0.062797	0	0.351882	0.698175	-0.523175	1.60399	1.01145	-0.292673	1.56951	0.516779	-0.565745	0.015
SP49531	Liver-HCC	yes	yes		TERTp_sv	TERTp_sv	TERT_mod	2.05205	257.125	490.556	-0.931946	2	519	4	0.0329366	0	0.368509	0.594828	-0.251193	-1.30942	-0.236377	0.071753	1.26853	-0.18907	0.592157	0.306333
SP49541	Liver-HCC	yes	yes	ATRX_DAXX_trunc		ATRX_DAXX_trunc	ATRX_DAXX_trunc	0.0997174	419.937	629.326	-0.583636	0	1466	0	0	0	0.883111	1.29658	0.798961	1.09376	3.7463	0.441812	0.451049	-0.852682	0.810926	0.850667
SP49551	Liver-HCC	yes	yes			Wild type	Other	2.38009	336.527	413.02	-0.29549	0	207	10	0.0493643	0	-1.55399	0.111277	-1.12852	1.0084	1.24667	0.310938	-1.294	0.314175	0.211957	0.053
SP49591	Liver-HCC	yes	yes			Wild type	Other	0.30253	278.341	879.201	-1.65934	0	129	1	0.00515203	0	-0.173769	-0.597975	0.192909	-1.55776	-0.154831	0.647616	-0.431457	-1.1998	0.539916	0.187
SP49651	Liver-HCC	yes	yes			Wild type	Other	0.00749935	440.807	748.952	-0.764724	1	213	6	0.034286	0	-0.603065	-0.440973	0.113542	-1.32213	-1.1901	0.223855	-0.092652	-0.862228	0.186199	0.0773333
SP50097	Liver-HCC	no	yes			Wild type	Other	NA	222.631	147.796	0.59105	1	61	NA	NA	NA	-0.0185928	-0.391812	-0.128556	-0.768274	-0.292985	0.599431	-1.22748	-0.857514	0.189642	0.0573333
SP50099	Liver-HCC	no	yes		TERTp_mut	TERTp_mut	TERT_mod	NA	197.905	276.66	-0.4833	1	325	NA	NA	NA	-1.06128	-0.0459325	0.102243	-0.497814	0.0772124	-1.69893	-0.915191	0.698297	0.463884	0.174667
SP50101	Liver-HCC	no	yes			Wild type	Other	NA	142.729	185.643	-0.379248	0	229	NA	NA	NA	-0.976024	-1.15282	0.0904624	0.975615	-0.753232	0.589151	0.0295814	2.82726	0.416169	0.117
SP50105	Liver-HCC	no	yes			Wild type	Other	NA	212.715	263.247	-0.307498	1	68	NA	NA	NA	-0.199838	0.691039	-0.188889	-0.752182	-2.7392	-0.289228	-1.44932	-1.24828	-0.231101	0.0276667
SP50107	Liver-HCC	no	yes			Wild type	Other	NA	157.224	186.965	-0.249948	1	191	NA	NA	NA	-0.652196	0.965453	1.04079	-1.66076	2.0515	0.474273	-0.0473126	0.9507	0.145434	0.0516667
SP50109	Liver-HCC	no	yes			Wild type	Other	NA	182.938	238.279	-0.381294	1	113	NA	NA	NA	-2.71802	-2.08725	-1.18035	1.10335	-0.209652	0.436708	-0.88667	-0.0220016	0.989396	0.0663333
SP50111	Liver-HCC	no	yes			Wild type	Other	NA	114.448	184.277	-0.68719	0	105	NA	NA	NA	0.118375	-1.56016	-0.934156	0.390259	-0.217725	0.707608	NA	-0.523075	-0.20366	NA
SP50113	Liver-HCC	no	yes			Wild type	Other	NA	397.733	217.89	0.8682	0	293	NA	NA	NA	-1.1753	0.553086	0.0956782	-0.354243	1.84877	-0.598015	-1.50106	0.617913	0.728064	0.137333
SP50115	Liver-HCC	yes	yes			Wild type	Other	0.193302	235.752	228.595	0.0444786	0	294	NA	NA	NA	-1.26281	0.614949	-0.366455	-0.180736	-0.490926	-0.697516	-0.0582839	0.0682751	0.993876	0.0886667
SP50117	Liver-HCC	no	yes		TERTp_mut	TERTp_mut	TERT_mod	NA	330.623	275.501	0.263132	1	101	NA	NA	NA	0.0394577	0.310417	0.460926	-2.32901	0.667297	-1.37579	-0.401661	0.81274	1.06375	0.088
SP50119	Liver-HCC	no	yes			Wild type	Other	NA	92.6215	203.592	-1.13626	0	432	NA	NA	NA	2.18838	0.724611	0.308796	1.32203	NA	-1.82403	-1.64472	-0.751896	0.318831	NA
SP50121	Liver-HCC	no	yes			Wild type	Other	NA	327.37	365.866	-0.16039	0	722	NA	NA	NA	-0.0532467	-0.351431	0.427845	1.87265	-0.749448	0.459617	-0.312916	-0.164459	0.499544	0.367667
SP50123	Liver-HCC	no	yes			Wild type	Other	NA	768.736	302.246	1.34677	2	257	NA	NA	NA	-0.727619	-1.07677	-0.0939144	0.34029	-0.413914	-0.697136	0.592473	0.147051	-0.907202	0.296
SP50125	Liver-HCC	no	yes			Wild type	Other	NA	426.385	293.539	0.538603	3	431	NA	NA	NA	-0.698435	-0.118885	-1.67914	1.05031	1.59349	-1.13461	-0.125542	0.520831	0.347126	0.443
SP50129	Liver-HCC	no	yes			Wild type	Other	NA	159.16	292.221	-0.87658	0	129	NA	NA	NA	-0.838128	-0.42094	-0.150751	0.282348	-0.00737822	-0.664751	0.697375	-0.604923	0.209118	0.0246667
SP50131	Liver-HCC	no	yes			Wild type	Other	NA	109.712	298.648	-1.44472	0	457	NA	NA	NA	2.65166	0.218691	-0.333121	-1.30964	1.96466	-0.171112	1.12426	-0.481297	-1.39059	0.393333
SP50133	Liver-HCC	no	yes			Wild type	Other	NA	389.73	263.045	0.567161	1	140	NA	NA	NA	2.83783	1.78892	-0.459952	NA	-0.434541	0.0889244	0.626292	1.32499	0.0640355	0.059
SP50135	Liver-HCC	no	yes			Wild type	Other	NA	172.551	293.911	-0.768353	0	315	NA	NA	NA	2.96917	-0.646817	-1.14455	-1.10586	-0.427174	-0.521251	-1.1127	0.576939	1.05989	0.136
SP50137	Liver-HCC	no	yes			Wild type	Other	NA	235.404	316.91	-0.428937	1	134	NA	NA	NA	-0.649796	1.20812	-0.0486883	1.60847	-0.422798	-0.741279	0.672236	-0.450823	-0.785522	0.032
SP50139	Liver-HCC	no	yes			Wild type	Other	NA	97.2614	414.45	-2.09126	0	51	NA	NA	NA	0.365687	-0.225115	0.524048	-1.60199	-1.85154	-0.928383	0.0118141	-1.01725	-2.17206	0.382
SP50141	Liver-HCC	no	yes			Wild type	Other	NA	257.382	298.18	-0.212274	0	68	NA	NA	NA	-1.49603	-0.910709	0.380263	2.15087	1.42687	0.0370461	NA	-0.012249	-0.73946	NA
SP50145	Liver-HCC	no	yes			Wild type	Other	NA	146.49	307.298	-1.06884	0	292	NA	NA	NA	0.34538	-0.218234	-0.47359	-0.441324	-0.0515195	-0.658326	0.403916	1.03129	-1.09222	0.173
SP50147	Liver-HCC	no	yes			Wild type	Other	NA	104.318	249.169	-1.25613	1	220	NA	NA	NA	-0.681745	-0.856708	-1.28228	-0.77764	NA	0.227246	NA	0.709249	-0.46752	NA
SP50149	Liver-HCC	no	yes			Wild type	Other	NA	97.5097	374.887	-1.94284	0	161	NA	NA	NA	1.26852	-1.85167	0.401918	NA	NA	-0.564046	-0.735493	-1.2167	-1.32329	NA
SP50151	Liver-HCC	no	yes			Wild type	Other	NA	249.49	201.273	0.309828	0	162	NA	NA	NA	0.57355	-0.520049	-0.401275	1.25188	-0.484388	2.33113	1.8481	-0.44252	-0.621268	0.292333
SP50153	Liver-HCC	no	yes		TERTp_mut	TERTp_mut	TERT_mod	NA	215.78	218.594	-0.0186955	0	394	NA	NA	NA	-1.72441	-1.29978	-1.94821	0.923177	0.807707	-0.161986	-0.41585	1.14024	0.279498	0.110333
SP50155	Liver-HCC	no	yes			Wild type	Other	NA	114.647	186.565	-0.702474	0	257	NA	NA	NA	1.5027	-0.949942	-0.928883	0.939803	-0.925217	-0.440655	-0.527484	-0.234463	1.50916	0.0856667
SP50157	Liver-HCC	no	yes			Wild type	Other	NA	430.129	291.16	0.562959	0	206	NA	NA	NA	-0.60798	-0.787051	-0.725909	0.577109	-1.121	1.03348	0.0215553	0.886013	-0.405292	0.0956667
SP50159	Liver-HCC	no	yes		TERTp_mut	TERTp_mut	TERT_mod	NA	933.431	384.222	1.2806	0	167	NA	NA	NA	1.13038	-0.799293	0.368048	-1.2071	1.09771	1.07349	1.64947	1.62982	-1.35039	0.452
SP50161	Liver-HCC	no	yes		TERTp_mut	TERTp_mut	TERT_mod	NA	599.729	341.275	0.813378	7	415	NA	NA	NA	0.531007	0.811152	0.269433	-0.528747	0.892296	-0.143768	-0.323727	-0.828562	-0.167875	0.343333
SP50163	Liver-HCC	no	yes			Wild type	Other	NA	159.01	271.915	-0.77404	0	97	NA	NA	NA	0.551558	1.63658	-1.94735	0.796707	-0.192227	-1.0796	-1.07151	-0.104676	0.946642	0.0563333
SP50165	Liver-HCC	no	yes			Wild type	Other	NA	264.107	340.907	-0.368256	0	73	NA	NA	NA	-0.495565	0.230759	-1.86229	NA	1.34101	0.756329	1.86293	0.672157	1.08468	0.116667
SP50169	Liver-HCC	no	yes		TERTp_mut	TERTp_mut	TERT_mod	NA	219.475	368.988	-0.749519	0	145	NA	NA	NA	0.382917	-0.0605798	-0.0235857	0.44297	0.489499	-0.198923	1.66945	1.41536	-0.22732	0.054
SP50171	Liver-HCC	no	yes			Wild type	Other	NA	524.39	209.817	1.32151	0	155	NA	NA	NA	2.08701	-0.62218	-0.983716	1.02029	NA	-0.490716	-1.76347	0.649958	0.0526202	NA
SP50173	Liver-HCC	no	yes			Wild type	Other	NA	181.226	367.462	-1.0198	0	128	NA	NA	NA	1.59508	-0.221358	0.466584	-0.235423	-2.00237	0.484949	1.37776	-1.21846	-0.723243	0.0796667
SP50175	Liver-HCC	no	yes			Wild type	Other	NA	168.34	157.03	0.100337	0	410	NA	NA	NA	-0.500453	1.99976	-0.185028	0.920741	0.266699	0.396979	-1.02671	-1.74483	-0.10316	0.144333
SP50179	Liver-HCC	no	yes			Wild type	Other	NA	251.086	232.638	0.110095	0	97	NA	NA	NA	-1.46358	0.533153	-1.00655	3.22365	4.00318	0.760327	0.403559	-0.384365	0.917936	0.208
SP50181	Liver-HCC	no	yes			Wild type	Other	NA	181.865	210.67	-0.212115	0	78	NA	NA	NA	0.490743	-2.06531	-1.30974	-0.506171	-0.353083	-1.04852	-1.37823	NA	-1.42143	NA
SP50183	Liver-HCC	no	yes			Wild type	Other	NA	194.325	277.748	-0.515307	0	186	NA	NA	NA	2.30243	0.361614	-1.2944	2.62722	1.1217	0.939361	-1.12207	-0.21023	1.32237	0.0496667
SP50185	Liver-HCC	no	yes	ATRX_DAXX_trunc		ATRX_DAXX_trunc	ATRX_DAXX_trunc	NA	236.47	149.481	0.661691	15	395	NA	NA	NA	1.19504	0.306619	-0.76837	0.637028	NA	5.47166	3.56382	1.1755	-2.46827	NA
SP97681	Liver-HCC	no	yes			Wild type	Other	NA	1142.04	727.516	0.65056	0	62	NA	NA	NA	0.614254	0.356107	-0.0600946	0.413406	0.727141	-0.0734074	0.952889	0.253241	1.0842	0.0756667
SP97685	Liver-HCC	no	yes			Wild type	Other	NA	1040.74	404.684	1.36274	0	97	NA	NA	NA	-1.19259	-0.443372	-0.203415	-0.675849	-0.834136	0.00957849	0.0320141	-0.342962	1.33333	0.0913333
SP97747	Liver-HCC	no	yes			Wild type	Other	NA	311.407	493.81	-0.665155	0	114	NA	NA	NA	-0.472111	0.403434	0.898097	0.893015	0.324745	0.409263	0.411453	0.933863	0.164069	0.014
SP97771	Liver-HCC	no	yes			Wild type	Other	NA	534.563	848.268	-0.666159	0	56	NA	NA	NA	-0.639531	0.175377	-0.415686	0.452987	0.245566	-0.0369837	-0.0999979	-0.026795	0.481027	0.0466667
SP97775	Liver-HCC	no	yes			Wild type	Other	NA	299.651	496.927	-0.729749	0	130	NA	NA	NA	0.641143	1.46071	-0.14809	-0.19961	1.63057	0.646333	0.596682	-0.995726	0.227506	0.045
SP98053	Liver-HCC	yes	yes		TERTp_mut	TERTp_mut	TERT_mod	0.0309052	190.214	461.881	-1.2799	1	197	0	0	0	-0.914897	0.273104	-1.09061	1.09737	0.39795	-0.318154	1.84141	0.472051	-0.389959	0.161667
SP98060	Liver-HCC	yes	yes			Wild type	Other	0.00922985	541.915	644.079	-0.24917	0	9	1	0.00879634	0	0.453083	0.601169	0.700076	0.596766	0.816865	-0.0365476	0.381168	-0.196275	-0.765829	0.034
SP98065	Liver-HCC	yes	yes			Wild type	Other	0.449748	419.053	481.742	-0.201126	0	125	1	0.00773103	0	0.341886	-0.201459	-0.823986	1.89268	1.67888	0.206599	-0.895821	-0.425419	0.122512	0.0173333
SP98078	Liver-HCC	yes	yes		TERTp_sv	TERTp_sv	TERT_mod	1.68911	294.887	602.603	-1.03105	1	214	2	0.0162201	0	2.92018	-0.098421	0.585368	0.863823	-0.464814	0.404877	0.642365	0.360378	0.768427	0.139333
SP98082	Liver-HCC	yes	yes		TERTp_mut	TERTp_mut	TERT_mod	0.209072	195.696	455.569	-1.21906	0	149	1	0.00754241	0	0.646187	0.0386787	-0.419336	1.4097	0.565681	-0.181579	-0.379791	1.6691	0.0840792	0.0746667
SP98090	Liver-HCC	yes	yes			Wild type	Other	0.00726007	317.179	398.661	-0.329866	2	317	0	0	0	0.0719593	-0.472336	0.0561202	-0.990949	-0.794319	0.167955	-0.77679	0.683973	-0.0350971	0.154
SP98092	Liver-HCC	yes	yes		TERTp_sv	TERTp_sv	TERT_mod	0.161061	161.932	439.102	-1.43917	0	330	1	0.00797186	0	0.405248	0.878613	0.871881	0.182621	1.37228	-0.388463	0.552417	1.08326	-0.0287661	0.135
SP98096	Liver-HCC	yes	yes		TERTp_sv	TERTp_sv	TERT_mod	1.42318	349.799	549.031	-0.650361	0	791	7	0.0626315	0	0.00607747	0.455717	-0.331084	1.07066	0.203106	0.42958	0.30783	0.459684	0.125325	0.267
SP98164	Liver-HCC	yes	yes		TERTp_mut	TERTp_mut	TERT_mod	0.198687	453.049	513.002	-0.179297	2	198	4	0.0312317	0	0.599218	0.0428046	-0.00245531	0.496929	0.727739	0.130749	0.195983	-0.0612784	-0.0752203	0.206333
SP98192	Liver-HCC	yes	yes			Wild type	Other	0.533662	269.825	578.714	-1.10083	0	351	0	0	0	0.702268	0.720384	-0.700295	-0.738137	-0.598814	0.12726	-1.54194	0.049307	0.267654	0.275667
SP98265	Liver-HCC	yes	yes			Wild type	Other	0.00660036	9472.17	659.3	3.84469	36	686	13	0.0894823	1	-0.416745	0.655296	-1.29817	-0.456433	0.828654	0.0337497	1.07843	0.295936	-3.8078	0.933333
SP98289	Liver-HCC	yes	yes			Wild type	Other	0.200895	363.083	660.172	-0.862544	1	665	1	0.00768828	0	0.064423	-0.026751	-0.95647	0.411612	-0.22441	1.30888	-1.32452	-0.715581	0.230606	0.342
SP98297	Liver-HCC	yes	yes		TERTp_mut	TERTp_mut	TERT_mod	0.0178776	206.45	387.503	-0.908415	0	186	2	0.0135378	0	1.11895	1.21739	1.51176	-0.0923023	0.109006	-0.608342	-0.349072	0.107269	-1.44935	0.212667
SP98305	Liver-HCC	yes	yes		TERTp_mut	TERTp_mut	TERT_mod	1.21328	265.873	499.519	-0.909801	0	383	7	0.0684975	0	0.873269	0.370395	0.484226	-0.601444	-0.434525	-0.345441	0.250766	-0.958075	0.647135	0.158
SP98313	Liver-HCC	yes	yes			Wild type	Other	0.426692	411.94	532.98	-0.371646	2	125	3	0.0227445	0	-0.561102	-0.355271	-0.312632	-0.0628027	1.37529	0.0529608	1.20379	-0.171564	0.0125726	0.186333
SP98327	Liver-HCC	yes	yes		TERTp_mut	TERTp_mut	TERT_mod	0.0555861	353.453	534.888	-0.597718	0	96	0	0	0	-0.625555	0.0819628	0.278231	-1.2006	0.00429776	0.0219801	-0.361882	-0.821391	0.240139	0.0176667
SP98359	Liver-HCC	yes	yes			Wild type	Other	0.0520724	589.758	461.957	0.352365	0	193	1	0.00806106	0	0.308441	-0.309539	-0.268507	0.707679	1.16117	-0.587291	-0.902425	-1.02362	0.401894	0.0423333
SP98833	Liver-HCC	no	yes		TERTp_mut	TERTp_mut	TERT_mod	NA	4290.59	3215.21	0.416262	0	125	NA	NA	NA	0.259329	0.0360555	0.607768	0.242104	-0.155276	0.214672	0.402451	0.42304	0.950768	0.084
SP98839	Liver-HCC	no	yes		TERTp_mut	TERTp_mut	TERT_mod	NA	3346.5	2929.21	0.192143	2	141	NA	NA	NA	0.48154	0.221041	-0.155718	-0.153497	-0.343065	0.116728	-0.629783	0.0576901	0.769025	0.144333
SP98841	Liver-HCC	no	yes		TERTp_mut	TERTp_mut	TERT_mod	NA	1668.8	2701.11	-0.694739	0	123	NA	NA	NA	0.0210551	-0.514905	-0.578082	-0.042418	-0.0632018	-0.805881	-0.684996	-0.835699	-0.735226	0.00666667
SP98843	Liver-HCC	no	yes			Wild type	Other	NA	1318.8	3345.84	-1.34315	0	175	NA	NA	NA	-0.398735	0.741958	0.433211	0.398741	-0.116064	0.638377	-0.221098	0.285008	-0.541827	0.0653333
SP98845	Liver-HCC	no	yes		TERTp_mut	TERTp_mut	TERT_mod	NA	1767.4	2946.13	-0.73719	1	195	NA	NA	NA	-1.8389	-0.380872	-1.31207	-0.253288	1.05408	-0.216856	-1.70009	-1.29431	-0.709641	0.0523333
SP98847	Liver-HCC	no	yes			Wild type	Other	NA	4823.35	2926.71	0.720755	0	168	NA	NA	NA	0.0280411	0.700472	-0.00530151	-0.346986	1.07129	-1.23648	0.184501	0.265786	1.14199	0.100667
SP98849	Liver-HCC	no	yes			Wild type	Other	NA	2845.09	2558.37	0.153251	0	136	NA	NA	NA	-0.163704	0.177776	-0.163425	-0.306114	-0.292078	-0.00909415	-0.104951	0.04049	-0.710357	0.023
SP98851	Liver-HCC	no	yes			Wild type	Other	NA	2126.15	3242.57	-0.608897	0	112	NA	NA	NA	-0.61687	-0.0426997	0.0171538	0.156873	-0.377822	0.313287	-0.153393	0.0155335	0.143303	0.0113333
SP98853	Liver-HCC	no	yes		TERTp_mut	TERTp_mut	TERT_mod	NA	1872.91	2304.06	-0.298895	0	121	NA	NA	NA	0.0678592	0.927731	0.121209	-0.557662	-0.310946	-0.0538547	0.576625	-0.280842	-0.377512	0.00333333
SP98855	Liver-HCC	no	yes			Wild type	Other	NA	194.208	528.951	-1.44553	0	107	NA	NA	NA	0.0893341	-0.352954	-1.17757	0.185497	-0.870035	-0.65785	-0.395089	-0.401085	0.085941	0.0196667
SP98859	Liver-HCC	no	yes			Wild type	Other	NA	505.257	832.309	-0.7201	0	65	NA	NA	NA	0.261965	0.0249653	-0.634111	0.191737	0.570197	-0.0147108	0.00567829	0.0583799	-0.0424044	0.0116667
SP98861	Liver-HCC	no	yes		TERTp_mut	TERTp_mut	TERT_mod	NA	451.1	387.426	0.219527	3	314	NA	NA	NA	0.592492	0.163262	0.325652	1.80526	-1.11795	0.179354	0.419281	-0.0522778	0.578178	0.253
SP98863	Liver-HCC	no	yes			Wild type	Other	NA	307.514	345.21	-0.166823	0	132	NA	NA	NA	-1.70203	0.852872	0.0398658	2.40246	0.935738	-0.121774	-0.672904	0.777513	0.837915	0.0413333
SP98865	Liver-HCC	no	yes			Wild type	Other	NA	199.887	513.112	-1.36009	0	128	NA	NA	NA	-1.68641	-0.353831	0.194821	-0.958692	0.0986778	-1.2218	-0.267297	0.100994	0.789036	0.116667
SP98867	Liver-HCC	no	yes		TERTp_mut	TERTp_mut	TERT_mod	NA	244.588	554.312	-1.18035	1	65	NA	NA	NA	0.0699354	0.854491	0.113733	0.319297	0.582941	-0.519484	-0.0131569	-0.517951	0.293147	0.107
SP98869	Liver-HCC	no	yes			Wild type	Other	NA	1201.42	753.791	0.672503	0	280	NA	NA	NA	0.367675	0.53613	-0.237903	-0.575298	-0.29791	-0.552251	0.0196078	0.00335933	0.331045	0.0583333
SP98871	Liver-HCC	no	yes		TERTp_sv	TERTp_sv	TERT_mod	NA	445.292	637.443	-0.517544	0	75	NA	NA	NA	0.157442	-0.0144754	0.236758	0.76695	1.07644	-0.238788	0.652971	-0.297592	0.531816	0.028
SP98873	Liver-HCC	no	yes		TERTp_mut	TERTp_mut	TERT_mod	NA	640.078	697.277	-0.123483	1	76	NA	NA	NA	0.638609	1.06402	0.214169	-1.43955	0.656036	-0.470362	0.557056	-0.523565	0.730418	0.0466667
SP98875	Liver-HCC	no	yes	ATRX_DAXX_trunc		ATRX_DAXX_trunc	ATRX_DAXX_trunc	NA	1245.25	517.183	1.26769	59	433	NA	NA	NA	1.11955	0.0148648	-0.472387	-0.405246	0.803224	-1.06005	2.42036	0.326894	-3.1004	0.964667
SP98877	Liver-HCC	no	yes		TERTp_mut	TERTp_mut	TERT_mod	NA	199.931	677.847	-1.76145	0	40	NA	NA	NA	0.33407	0.176653	-0.505202	1.2817	1.18845	-0.270732	-0.173258	-0.390693	-0.444725	0.133667
SP98879	Liver-HCC	no	yes		TERTp_mut	TERTp_mut	TERT_mod	NA	153.636	382.701	-1.3167	0	94	NA	NA	NA	-0.336261	-0.749594	1.20392	-2.15862	-0.934568	-0.875834	0.472441	-0.762931	-0.240998	0.025
SP98881	Liver-HCC	no	yes		TERTp_mut	TERTp_mut	TERT_mod	NA	278.118	567.104	-1.02792	0	161	NA	NA	NA	-1.21407	0.0473635	0.190272	0.900458	-0.844443	-0.596559	0.15267	-0.661132	0.229673	0.041
SP98883	Liver-HCC	no	yes		TERTp_sv	TERTp_sv	TERT_mod	NA	186.69	656.708	-1.8146	0	499	NA	NA	NA	-0.0424992	0.427496	0.112374	-0.532698	0.272664	-0.362038	-0.847893	-0.777441	0.480343	0.352667
SP98885	Liver-HCC	no	yes			Wild type	Other	NA	326.303	659.176	-1.01445	0	124	NA	NA	NA	1.37926	-0.489272	0.0123126	-0.241598	0.951288	-0.160483	-1.0793	0.640532	0.306948	0.0373333
SP98887	Liver-HCC	no	yes		TERTp_mut	TERTp_mut	TERT_mod	NA	298.985	761.538	-1.34884	0	83	NA	NA	NA	1.11322	-0.188311	-0.428912	0.466836	0.403941	-0.25203	0.17586	-0.650901	-0.0421887	0.023
SP98889	Liver-HCC	no	yes			Wild type	Other	NA	164.257	423.05	-1.36487	0	334	NA	NA	NA	-1.05565	0.0883653	0.244467	-0.629805	0.157473	0.515489	0.326251	-0.844159	0.603318	0.293
SP98891	Liver-HCC	no	yes		TERTp_mut	TERTp_mut	TERT_mod	NA	232.898	679.35	-1.54445	0	61	NA	NA	NA	0.196433	1.44585	-0.652225	-0.345536	-0.0898109	-0.186816	-0.939046	-0.0560092	0.174235	0.036
SP98893	Liver-HCC	no	yes		TERTp_mut	TERTp_mut	TERT_mod	NA	258.929	561.735	-1.11733	0	201	NA	NA	NA	1.10036	-0.0497975	-1.2755	1.43248	-1.46236	1.10576	-0.368069	0.14866	-0.0339631	0.114333
SP98896	Liver-HCC	yes	yes			Wild type	Other	0.319993	776.713	695.872	0.158561	2	146	NA	NA	NA	-2.46487	-0.649856	-0.0737802	-1.60144	-0.84704	-0.373651	-0.963623	-0.521797	0.171683	0.083
SP98898	Liver-HCC	yes	yes	ATRX_DAXX_non_trunc		ATRX_DAXX_non_trunc	Other	1.07083	510.271	919.321	-0.849306	0	76	NA	NA	NA	-0.574224	-0.179313	0.736749	0.424671	-0.489363	0.603373	-0.0967303	0.441946	-0.026038	0.0123333
SP98900	Liver-HCC	yes	yes		TERTp_mut	TERTp_mut	TERT_mod	0.138802	1251.2	867.055	0.52912	1	148	NA	NA	NA	-0.0111589	0.209078	0.0307894	-0.929596	0.21565	0.511953	0.0802575	-0.717896	-0.0447717	0.044
SP98902	Liver-HCC	yes	yes			Wild type	Other	0.050256	431.747	434.3	-0.00850734	0	70	NA	NA	NA	0.599979	-0.198799	0.866622	0.781217	0.878846	0.632101	-0.282978	-0.225515	0.298289	0.0203333
SP98904	Liver-HCC	no	yes			Wild type	Other	NA	676.442	276.567	1.29034	0	178	NA	NA	NA	-0.426669	-1.31561	-0.526528	1.62387	-0.732249	1.01036	0.383189	-0.0591026	0.697599	0.107333
SP98913	Liver-HCC	yes	yes		TERTp_mut	TERTp_mut	TERT_mod	0	334.727	440.026	-0.394602	0	84	NA	NA	NA	-3.18469	-0.040698	-1.07737	-0.29292	-1.1386	1.22032	-0.0998655	-0.731946	0.0516214	0.0516667
SP98915	Liver-HCC	yes	yes			Wild type	Other	76.2434	344.679	644.614	-0.903182	0	84	NA	NA	NA	1.50169	-0.400395	1.06864	0.777476	-0.494197	1.03915	-0.425184	0.688546	-0.238618	0.022
SP98921	Liver-HCC	yes	yes		TERTp_sv	TERTp_sv	TERT_mod	0.175723	268.532	419.376	-0.64315	0	97	NA	NA	NA	-0.876518	1.25202	0.307491	0.119416	-1.21635	0.635875	0.000332256	-0.662476	0.273487	0.0516667
SP98925	Liver-HCC	yes	yes			Wild type	Other	0.339303	142.892	254.089	-0.830408	0	149	NA	NA	NA	0.43082	0.258435	-0.0812898	NA	0.539804	-1.52064	0.045436	0.349955	0.061392	0.032
SP98927	Liver-HCC	no	yes			Wild type	Other	NA	355.745	631.84	-0.828717	0	105	NA	NA	NA	-1.35452	0.057889	0.0413029	0.0437244	1.21375	0.338667	-0.591324	-0.154989	-0.102519	0.012
SP98933	Liver-HCC	no	no			Wild type	Other	NA	191.328	221.59	-0.211844	1	28	NA	NA	NA	-1.2894	-0.633739	1.39486	0.942584	-1.91086	-0.0716322	0.489624	-0.84352	0.442458	0.0483333
SP98937	Liver-HCC	no	yes			Wild type	Other	NA	196.704	288.121	-0.550649	0	78	NA	NA	NA	0.54795	0.195626	0.116792	0.446827	0.955178	-0.951174	0.534578	-0.0702598	-0.39327	0.00866667
SP98941	Liver-HCC	yes	yes			Wild type	Other	0	852.762	252.893	1.75361	12	699	NA	NA	NA	0.080231	-0.111397	0.192017	2.20299	0.590602	1.78934	2.01636	-0.430228	-0.762394	0.825667
SP98945	Liver-HCC	yes	yes			Wild type	Other	0.0819583	315.261	665.294	-1.07745	0	130	NA	NA	NA	0.14785	-0.459299	-0.0712896	-0.793506	NA	0.628234	-1.35681	-0.238098	0.0952975	NA
SP98949	Liver-HCC	no	yes			Wild type	Other	NA	235.434	222.671	0.0804095	1	216	NA	NA	NA	-1.23486	-1.10023	0.39692	1.4343	-0.487554	-0.0337221	-2.34829	-0.0378398	0.672635	0.0906667
SP98953	Liver-HCC	no	yes		TERTp_mut	TERTp_mut	TERT_mod	NA	147.547	203.856	-0.46638	0	102	NA	NA	NA	-1.02071	-1.64448	-0.0809663	0.904106	1.37938	-0.702947	0.297175	0.182777	0.198412	0.0213333
SP98955	Liver-HCC	yes	yes			Wild type	Other	0.0251189	262.471	493.895	-0.912046	0	343	NA	NA	NA	1.53156	-0.632671	-1.01658	-0.417773	-2.42293	0.201014	-3.22226	-0.0486248	0.340114	0.196
SP98959	Liver-HCC	no	yes			Wild type	Other	NA	337.739	368.738	-0.126691	0	66	NA	NA	NA	-2.0041	-2.11497	-1.56793	0.195206	-1.48076	-0.20251	-0.648604	-0.277131	0.408891	0.0553333
SP98965	Liver-HCC	yes	yes			Wild type	Other	0.398756	279.343	203.752	0.455223	1	182	NA	NA	NA	1.76508	-0.442569	-0.610954	1.1447	1.5953	-0.555388	0.656631	-0.0913093	0.372821	0.0863333
SP98967	Liver-HCC	yes	yes			Wild type	Other	0.720377	227.202	702.136	-1.62778	0	94	NA	NA	NA	-0.535228	-2.25804	0.0384014	-0.745524	-0.814418	-0.243656	-1.52347	0.363666	-0.806013	0.087
SP98973	Liver-HCC	no	yes			Wild type	Other	NA	1407.68	381.247	1.88452	1	319	NA	NA	NA	-0.664555	-0.219402	-0.0452041	0.498497	0.985494	-1.07623	0.390997	1.04318	1.48477	0.180333
SP98975	Liver-HCC	no	yes			Wild type	Other	NA	274.894	406.06	-0.562819	0	73	NA	NA	NA	NA	-1.40078	0.0128487	1.48701	0.0366622	-0.641927	-0.422841	0.178048	-0.591808	0.00766667
SP98981	Liver-HCC	yes	yes			Wild type	Other	0.137893	259.361	276.042	-0.0899254	0	89	NA	NA	NA	0.30635	-0.0919803	-0.355793	1.09664	0.099663	0.123319	0.176044	1.05805	0.16776	0.0113333
SP98985	Liver-HCC	yes	yes		TERTp_mut	TERTp_mut	TERT_mod	0.0473916	123.637	289.566	-1.22778	0	96	NA	NA	NA	-0.908024	-0.415125	0.557342	-0.855014	-0.858508	-0.722782	-0.913906	-0.930994	0.395592	0.055
SP98989	Liver-HCC	no	yes			Wild type	Other	NA	311.637	229.432	0.441801	0	99	NA	NA	NA	-0.10079	1.75591	-0.121904	3.46616	1.41506	-1.6589	0.825797	0.433982	0.954881	0.0956667
SP98991	Liver-HCC	yes	yes		TERTp_sv	TERTp_sv	TERT_mod	0.0834176	817.054	547.906	0.576504	0	117	NA	NA	NA	0.0457044	-1.80523	-1.0177	-1.70845	-0.964422	-0.343053	-1.20787	-0.628873	0.406857	0.0656667
SP98997	Liver-HCC	no	yes			Wild type	Other	NA	167.585	388.662	-1.21363	0	141	NA	NA	NA	-0.2697	0.941678	0.158534	1.27309	0.345659	-1.08909	0.836168	-0.930365	-0.194914	0.023
SP99007	Liver-HCC	yes	yes		TERTp_mut	TERTp_mut	TERT_mod	0.751582	214.054	275.026	-0.361593	0	53	NA	NA	NA	1.70813	0.582041	0.0891261	-0.241687	-0.48561	0.0814032	0.768158	-0.240471	0.322091	0.0136667
SP99011	Liver-HCC	yes	yes		TERTp_mut	TERTp_mut	TERT_mod	4.20256	209.418	219.509	-0.0678916	1	134	NA	NA	NA	1.87118	-0.436236	0.187382	-0.210617	-0.669349	-0.309801	1.58934	1.7681	0.62674	0.0976667
SP99013	Liver-HCC	no	yes			Wild type	Other	NA	822.787	635.047	0.373656	0	224	NA	NA	NA	-1.36187	-0.22351	-0.18213	-0.425564	0.912656	0.284794	-0.590386	-0.466272	0.671853	0.0716667
SP99019	Liver-HCC	no	yes		TERTp_sv	TERTp_sv	TERT_mod	NA	125.956	304.14	-1.27182	0	70	NA	NA	NA	0.695893	-0.268916	-0.738881	1.77332	-2.24522	-0.520214	-0.719255	-1.00442	0.261186	0.048
SP99029	Liver-HCC	no	yes			Wild type	Other	NA	707.275	859.291	-0.280876	0	211	NA	NA	NA	-0.83551	-0.223234	-0.39859	-1.81706	-0.588625	0.0190686	-0.715919	0.245332	-1.20914	0.244
SP99033	Liver-HCC	no	no			Wild type	Other	NA	186.413	233.403	-0.32432	0	36	NA	NA	NA	NA	-1.93705	0.082868	0.798738	-0.852132	-0.617881	-3.32805	0.472896	0.265953	0.056
SP99037	Liver-HCC	no	yes			Wild type	Other	NA	245.538	598.113	-1.28447	0	48	NA	NA	NA	-0.815284	0.347178	0.00244969	0.179633	0.712963	0.495535	0.18963	-1.19067	-0.419584	0.064
SP99041	Liver-HCC	yes	yes			Wild type	Other	0.257595	336.409	250.723	0.424118	0	124	NA	NA	NA	1.9501	-0.0845265	1.03408	1.14903	0.455371	0.522015	-0.292385	0.372268	-0.691196	0.056
SP99045	Liver-HCC	yes	yes		TERTp_mut	TERTp_mut	TERT_mod	0.198765	250.493	238.282	0.0721028	1	60	NA	NA	NA	0.483146	-0.101288	-0.361683	NA	0.837651	0.274308	-0.946702	0.671373	0.327495	0.0326667
SP99049	Liver-HCC	yes	yes		TERTp_mut	TERTp_mut	TERT_mod	0.0178109	80.5388	168.267	-1.063	0	85	NA	NA	NA	0.719099	NA	-0.97459	NA	3.58474	1.07426	0.649	NA	0.357913	NA
SP99053	Liver-HCC	yes	yes		TERTp_sv	TERTp_sv	TERT_mod	0.56884	127.589	207.925	-0.704561	0	101	NA	NA	NA	0.469499	-0.259773	-0.502561	0.584033	0.889757	-0.474827	-0.560914	-0.812338	0.198706	0.01
SP99057	Liver-HCC	yes	yes			Wild type	Other	0.160619	342.308	276.044	0.310395	0	55	NA	NA	NA	-1.03321	-1.1374	-0.655694	0.564366	-1.33234	0.669459	0.730329	0.321103	-0.114595	0.0643333
SP99061	Liver-HCC	yes	yes			Wild type	Other	0.178135	227.93	217.408	0.0681859	3	723	NA	NA	NA	-0.990091	-0.281352	-0.131279	1.90663	0.0725652	0.284672	NA	0.152382	-0.284444	NA
SP99065	Liver-HCC	yes	yes			Wild type	Other	0.115568	127.769	164.062	-0.360701	1	99	NA	NA	NA	-0.612416	-0.56867	-0.166231	NA	-2.02862	0.0839161	-0.0197948	2.14155	0.238551	0.105333
SP99069	Liver-HCC	yes	yes			Wild type	Other	0.488153	191.093	184.103	0.0537609	0	487	NA	NA	NA	-0.881924	0.635009	0.0691723	1.61804	0.626137	-0.728669	1.07209	0.602741	0.225465	0.163667
SP99073	Liver-HCC	no	yes			Wild type	Other	NA	68.5776	137.232	-1.00081	0	101	NA	NA	NA	NA	NA	-0.53946	2.98758	0.502692	0.670321	NA	-0.789482	-0.58357	NA
SP99077	Liver-HCC	yes	yes			Wild type	Other	9.96629	693.652	681.972	0.0244998	0	63	NA	NA	NA	-0.016647	-0.508865	0.0325628	1.21128	-1.34261	-0.559619	-1.17279	-0.536962	-1.15108	0.142333
SP99081	Liver-HCC	no	yes		TERTp_mut	TERTp_mut	TERT_mod	NA	126.148	199.136	-0.658634	0	168	NA	NA	NA	0.609492	-0.580046	0.202507	-0.202943	-1.4071	0.51689	-3.8488	1.0318	0.0864203	0.0506667
SP99085	Liver-HCC	no	yes		TERTp_sv	TERTp_sv	TERT_mod	NA	115.832	231.337	-0.997956	0	94	NA	NA	NA	0.0567711	0.0937614	-0.558087	-0.445078	-0.346129	0.723537	-3.17605	1.49171	-1.22687	0.194
SP99089	Liver-HCC	no	yes			Wild type	Other	NA	282.893	202.873	0.479679	1	77	NA	NA	NA	-0.213247	-0.609561	-1.22439	NA	1.16565	-0.665059	-1.79061	1.36628	0.082778	0.066
SP99093	Liver-HCC	yes	yes			Wild type	Other	0.362781	232.96	145.46	0.679464	1	534	NA	NA	NA	-1.07531	-0.13543	0.767876	NA	-0.826672	-0.00103603	-0.711476	1.80126	-0.105921	0.208
SP99097	Liver-HCC	no	yes			Wild type	Other	NA	129.551	339.199	-1.38862	0	111	NA	NA	NA	-1.68723	0.781083	-0.940364	1.44555	-0.279453	-0.772884	0.528542	-0.278149	0.530158	0.089
SP99101	Liver-HCC	yes	yes			Wild type	Other	0.362939	200.41	311.824	-0.637779	1	191	NA	NA	NA	1.19585	-0.510345	-0.61557	-1.51706	-0.711475	-0.793922	0.632261	-0.0746213	-0.430948	0.0203333
SP99105	Liver-HCC	no	yes			Wild type	Other	NA	210.989	223.346	-0.0821134	2	594	NA	NA	NA	0.269291	0.787719	-0.729405	3.70471	-2.36315	-0.49686	-0.277167	0.0527575	1.08967	0.413333
SP99109	Liver-HCC	no	yes			Wild type	Other	NA	441.405	349.779	0.335658	2	747	NA	NA	NA	-0.159554	-0.615729	-0.12478	-1.43531	0.642717	-1.80038	-2.78529	-0.389869	0.676137	0.537333
SP99117	Liver-HCC	yes	yes	ATRX_DAXX_trunc		ATRX_DAXX_trunc	ATRX_DAXX_trunc	0	707.354	221.932	1.67232	26	228	NA	NA	NA	-0.275642	-0.293943	2.45382	1.16067	1.88536	4.35454	8.73932	2.0951	-0.228517	0.927
SP99121	Liver-HCC	no	yes			Wild type	Other	NA	235.703	313.052	-0.409433	0	561	NA	NA	NA	0.661264	-0.0270894	-0.21651	-0.133355	1.73461	0.147045	-0.0734384	-0.0849132	-0.294987	0.196333
SP99125	Liver-HCC	no	yes			Wild type	Other	NA	232.796	184.002	0.339345	0	149	NA	NA	NA	0.741495	0.267879	-0.61227	0.499296	-1.09655	0.531697	-0.120869	-0.917876	-0.0527107	0.0416667
SP99129	Liver-HCC	yes	yes			Wild type	Other	0.178441	241.337	430.735	-0.835754	0	260	NA	NA	NA	0.426429	1.02011	0.0449451	-0.762456	-0.464134	-0.928058	-0.149024	0.122262	-0.340145	0.0246667
SP99133	Liver-HCC	yes	yes			Wild type	Other	0.841737	286.033	202.171	0.5006	0	119	NA	NA	NA	0.907005	-0.272758	-0.303038	2.25501	-0.556126	0.0551439	0.135558	-0.406743	0.413452	0.0686667
SP99137	Liver-HCC	no	yes			Wild type	Other	NA	164.878	208.971	-0.341907	0	54	NA	NA	NA	-2.37218	0.99162	-0.26022	-1.40904	-0.889512	-1.35896	0.315634	0.330544	-0.571288	0.0213333
SP99141	Liver-HCC	no	yes			Wild type	Other	NA	341.189	341.155	0.000141524	1	463	NA	NA	NA	-0.420751	-0.206586	-0.0714936	-1.0304	-0.230079	-0.768927	-1.37314	-0.475727	-0.463465	0.166333
SP99145	Liver-HCC	no	yes			Wild type	Other	NA	214.749	242	-0.172357	0	889	NA	NA	NA	2.18872	-0.108268	-0.391075	3.76204	-0.0754882	0.999788	-1.68966	-0.628135	0.26896	0.349667
SP99149	Liver-HCC	yes	yes			Wild type	Other	0.122841	216.756	181.022	0.259914	0	262	NA	NA	NA	NA	-1.58145	-0.287051	-1.82988	0.234809	-1.17262	1.29451	1.32285	-1.04473	0.194
SP99153	Liver-HCC	no	yes			Wild type	Other	NA	191.258	235.317	-0.299083	0	269	NA	NA	NA	1.24681	-0.937992	-0.912529	0.725623	0.462812	0.660256	0.676326	-0.913547	-0.247242	0.0343333
SP99157	Liver-HCC	yes	yes			Wild type	Other	1.47439	259.494	226.361	0.197073	0	346	NA	NA	NA	0.753525	0.478539	-0.364033	3.61953	0.693059	0.0459911	-0.202595	-0.152455	0.977739	0.148667
SP99161	Liver-HCC	yes	yes			Wild type	Other	1.14729	243.484	252.855	-0.0544842	1	192	NA	NA	NA	0.423683	0.928705	-0.650195	1.21226	0.373867	-0.586364	-0.698253	-1.5817	-0.314276	0.0236667
SP99165	Liver-HCC	yes	yes			Wild type	Other	1.25149	118.548	233.098	-0.975465	0	306	NA	NA	NA	-0.0487728	-1.23315	-1.14049	-0.280664	-0.60558	-0.0869551	2.06074	1.43063	-1.8281	0.446333
SP99169	Liver-HCC	yes	yes			Wild type	Other	0.0108684	209.122	187.048	0.160937	0	64	NA	NA	NA	-0.566172	1.84052	-1.3924	1.13671	-0.956153	1.1144	-0.986184	0.19977	-1.18223	0.263667
SP99173	Liver-HCC	yes	yes			Wild type	Other	0.271799	135.891	183.967	-0.436997	0	157	NA	NA	NA	-0.0204958	0.0308689	-0.451465	0.913366	-0.529781	-0.673094	0.300644	0.965601	-1.3214	0.240333
SP99177	Liver-HCC	yes	yes		TERTp_sv	TERTp_sv	TERT_mod	2.99631	172.239	313.081	-0.862127	0	1367	NA	NA	NA	0.100582	0.609436	-1.12777	0.318617	-0.858138	0.224942	1.27512	-0.307609	-0.0897233	0.429333
SP99181	Liver-HCC	yes	yes			Wild type	Other	0.074812	160.389	327.829	-1.03137	0	297	NA	NA	NA	-0.298346	0.81237	-0.734469	-3.13241	0.564617	-0.6818	-0.101909	-0.243491	-0.0129544	0.0723333
SP99189	Liver-HCC	yes	yes			Wild type	Other	0.0266738	235.388	296.317	-0.332101	0	337	NA	NA	NA	0.527264	2.47505	-0.761243	0.867811	0.915989	0.0475506	-0.724945	0.490573	-0.147517	0.081
SP99193	Liver-HCC	no	yes			Wild type	Other	NA	207.01	455.136	-1.1366	0	198	NA	NA	NA	-0.189326	-0.527533	-0.0955933	0.0146087	-0.487379	0.0790602	0.317388	-0.322307	-1.32049	0.256667
SP99197	Liver-HCC	yes	yes			Wild type	Other	0.962901	148.775	316.154	-1.08749	0	359	NA	NA	NA	-0.779958	0.903403	-1.84666	-0.89433	-0.438313	-1.06538	1.8842	0.947862	0.274761	0.247
SP99201	Liver-HCC	yes	yes			Wild type	Other	0.765466	246.757	228.884	0.108472	0	191	NA	NA	NA	-1.08872	-0.828788	-0.45814	-0.723915	0.432632	-1.0691	-0.733657	-0.144709	0.754061	0.0506667
SP99205	Liver-HCC	no	yes			Wild type	Other	NA	197.5	211.837	-0.101104	0	165	NA	NA	NA	0.190179	0.615661	0.844373	0.964403	0.167031	-1.26932	-0.580774	-0.836941	-0.36859	0.011
SP99217	Liver-HCC	yes	yes			Wild type	Other	0	172.082	293.937	-0.772416	0	139	NA	NA	NA	-1.52545	0.739977	0.552695	-0.694842	-0.532411	1.14958	-1.9557	-0.18141	-1.00797	0.106667
SP99229	Liver-HCC	yes	yes			Wild type	Other	0.0449583	145.869	282.769	-0.954947	0	284	NA	NA	NA	1.22817	-0.727639	-0.0265357	0.850591	-0.459658	0.131198	0.170034	0.389142	-0.694841	0.0683333
SP99233	Liver-HCC	no	yes			Wild type	Other	NA	71.655	243.294	-1.76356	0	416	NA	NA	NA	-0.109548	NA	-0.358222	2.00093	NA	-0.0671379	-1.13168	NA	-1.44591	NA
SP99237	Liver-HCC	no	yes			Wild type	Other	NA	260.233	204.058	0.350824	0	144	NA	NA	NA	-1.4474	-0.0152711	0.280807	-0.686065	-0.631064	-1.01174	-0.512963	2.25775	0.0966478	0.09
SP99249	Liver-HCC	yes	yes			Wild type	Other	10.7857	157.977	218.126	-0.465453	3	188	NA	NA	NA	NA	-0.647195	-0.316911	1.76802	-0.0789939	-1.52338	-0.0679105	-0.234721	0.361024	0.212667
SP99253	Liver-HCC	no	yes			Wild type	Other	NA	89.0007	149.552	-0.748763	0	197	NA	NA	NA	0.382537	1.202	-0.587632	-2.1015	0.221575	-0.253329	NA	NA	0.372786	NA
SP99257	Liver-HCC	no	yes			Wild type	Other	NA	171.078	161.81	0.0803501	2	255	NA	NA	NA	1.29077	0.483116	-0.0628045	-1.80199	NA	0.0153829	0.861831	0.879493	0.626032	NA
SP99261	Liver-HCC	no	yes			Wild type	Other	NA	187.134	244.708	-0.38699	3	342	NA	NA	NA	-0.0666138	-0.309749	0.699809	NA	-0.258204	-1.50326	0.423561	-1.24193	1.59264	0.315667
SP99279	Liver-HCC	yes	yes			Wild type	Other	0.468473	156.419	225.92	-0.530392	0	138	NA	NA	NA	0.529711	-0.994561	-0.712837	-0.395251	-0.386704	-0.375008	-0.218384	-0.915126	-1.18292	0.141
SP50263	Lung-AdenoCA	yes	yes			Wild type	Other	0.841165	217.36	663.03	-1.60899	4	521	3	0.0196621	1	0.359257	0.165081	-0.0842301	0.154745	-0.294982	0.300152	-0.681352	-0.24179	0.792351	0.467333
SP50317	Lung-AdenoCA	yes	yes			Wild type	Other	0.0553774	224.951	333.362	-0.567477	0	526	0	0	0	0.0485858	1.2829	0.70771	1.11221	0.779166	-0.795418	0.862238	0.445433	0.225056	0.178333
SP50321	Lung-AdenoCA	yes	yes			Wild type	Other	0.0103257	240.807	666.087	-1.46783	1	148	0	0	0	0.869741	-0.0490234	-0.487061	-0.577844	1.18469	-0.616583	-0.169079	-0.106062	0.893326	0.182
SP50406	Lung-AdenoCA	yes	yes			Wild type	Other	0.0142716	739.526	580.541	0.349202	0	28	NA	NA	NA	-0.900224	-0.352671	-0.551553	-0.246519	-1.27132	-0.391642	-1.60462	-0.253978	-0.636558	0.0443333
SP50412	Lung-AdenoCA	yes	yes			Wild type	Other	0.0326066	479.264	539.676	-0.171272	0	65	0	0	0	0.411876	0.354245	-0.293498	1.27998	-0.437388	-0.00792421	-1.02898	0.433148	-0.421824	0.008
SP50485	Lung-AdenoCA	yes	yes			Wild type	Other	0.0245948	446.545	653.358	-0.549069	0	68	0	0	0	-0.913356	-0.123989	0.0157123	-0.585149	0.282727	-0.567552	0.100103	-0.380813	0.106484	0.00333333
SP50518	Lung-AdenoCA	yes	yes			Wild type	Other	0.0861215	249.231	673.189	-1.43353	2	457	10	0.112886	0	0.337028	-0.190415	-0.40481	0.196795	0.383709	-1.29553	-1.02256	-0.174547	0.684924	0.475667
SP50592	Lung-AdenoCA	yes	yes			Wild type	Other	0.0716892	322.438	716.033	-1.15101	0	241	2	0.0233183	0	-0.503607	0.261261	0.260848	-1.21968	-1.70452	0.405698	-0.0517307	0.488592	0.227054	0.236
SP50611	Lung-AdenoCA	yes	yes			Wild type	Other	0.0846746	353.886	576.613	-0.704321	0	268	1	0.00520102	0	0.426431	2.19637	0.377563	0.686089	1.03605	0.392274	0.33946	-0.563095	0.00429699	0.0393333
SP50713	Lung-AdenoCA	yes	yes			Wild type	Other	0.0087834	416.817	763.956	-0.874076	1	133	9	0.0421555	0	-0.010273	0.202012	-0.0566937	-0.512124	-0.704947	0.539867	-0.811067	-0.362493	-0.506836	0.0426667
SP50827	Lung-AdenoCA	yes	yes			Wild type	Other	0.278355	466.055	460.851	0.0161996	0	207	0	0	0	-0.450873	0.891665	-0.402467	-0.488538	0.253013	-0.249974	-1.03375	0.349327	0.176172	0.0433333
SP51037	Lung-AdenoCA	yes	yes			Wild type	Other	0.0465863	392.034	450.589	-0.200833	0	136	0	0	0	0.589743	2.10938	0.121384	1.01134	1.18975	1.17425	0.0480621	0.748487	0.104897	0.0333333
SP51446	Lung-AdenoCA	yes	yes			Wild type	Other	0.271365	314.613	582.529	-0.888752	0	761	3	0.0130863	0	0.698153	0.321634	-0.144004	0.0494639	1.00656	0.08145	0.667392	0.507822	0.593183	0.276333
SP51824	Lung-AdenoCA	yes	yes			Wild type	Other	0.248534	397.944	405.25	-0.0262478	1	281	4	0.0248369	0	-0.430042	-0.589618	0.0928441	-0.720239	0.49983	-0.766212	-0.300463	-0.157899	-0.281521	0.055
SP52232	Lung-AdenoCA	yes	yes			Wild type	Other	0.128479	425.573	474.963	-0.158408	0	184	0	0	0	0.254556	0.0207146	-1.15971	0.393756	0.0960814	-1.00104	-0.470274	0.316086	0.523935	0.0703333
SP52284	Lung-AdenoCA	yes	yes		TERT_amp	TERT_amp	TERT_mod	0.202513	416.734	476.07	-0.192048	0	449	1	0.00541303	0	-0.150953	0.0288038	-0.512676	1.29127	1.2963	0.837829	0.423816	0.926467	0.773145	0.147667
SP52607	Lung-AdenoCA	yes	yes			Wild type	Other	0.038414	363.753	644.414	-0.825029	0	111	0	0	0	1.43155	0.936703	0.0997339	1.27244	0.867172	0.816604	1.1875	0.443235	0.753458	0.0383333
SP52667	Lung-AdenoCA	yes	yes			Wild type	Other	0.14636	379.374	672.518	-0.825953	0	445	0	0	0	0.0269017	-0.367094	0.0715311	0.41957	-0.1446	-0.517223	-0.00545647	-0.13845	0.230943	0.211667
SP52779	Lung-AdenoCA	yes	yes			Wild type	Other	0.496474	503.938	766.835	-0.605671	0	59	2	0.0142743	0	1.18873	0.96726	0.359848	0.651162	2.2666	0.535663	0.798256	0.653329	0.355513	0.0473333
SP53073	Lung-AdenoCA	yes	yes			Wild type	Other	0.0446191	223.83	361.161	-0.690239	0	226	1	0.00532785	0	-1.21766	1.4737	0.489269	-1.87632	0.42378	0.379142	0.882798	-0.789238	-0.0298097	0.0196667
SP53387	Lung-AdenoCA	yes	yes			Wild type	Other	0.392962	325.589	582.912	-0.840227	1	347	0	0	0	-0.19551	-0.190911	-0.349988	-1.46775	0.476184	-0.131375	-0.212498	-0.2496	0.401185	0.245
SP53548	Lung-AdenoCA	yes	yes			Wild type	Other	0.0518695	164.865	560.971	-1.76664	1	104	15	0.0754765	0	NA	0.265022	-0.475545	0.92738	0.743062	-0.248088	0.959351	0.747556	-0.610325	0.189333
SP53618	Lung-AdenoCA	yes	yes			Wild type	Other	0.397774	360.499	565.192	-0.648748	0	361	0	0	0	0.626349	0.213431	0.123521	1.2511	0.719953	0.124681	-0.123169	-0.0536466	-0.815885	0.134
SP53810	Lung-AdenoCA	yes	yes	ATRX_DAXX_trunc		ATRX_DAXX_trunc	ATRX_DAXX_trunc	0.24064	595.198	719.801	-0.274229	16	407	2	0.039506	0	0.404558	0.460302	-0.0933134	-0.12701	0.161374	0.173326	-0.159027	0.0323578	0.255962	0.834
SP54113	Lung-AdenoCA	yes	yes			Wild type	Other	0.0812779	214.004	491.721	-1.2002	1	280	8	0.0325735	0	-0.498409	-0.529095	0.158012	-0.305665	0.747132	0.331361	0.206508	-1.38544	0.428515	0.210333
SP54363	Lung-AdenoCA	yes	yes			Wild type	Other	0.148311	216.565	694.979	-1.68217	0	234	0	0	0	0.108658	-0.378605	0.0629528	-0.563166	1.12625	0.264957	2.06954	-0.40669	-0.0762601	0.252
SP54745	Lung-AdenoCA	yes	yes			Wild type	Other	0.163751	250.417	379.845	-0.601081	0	246	0	0	0	1.76116	1.55391	0.437717	0.144442	0.324663	-0.169827	0.189666	-0.248247	0.0396546	0.0186667
SP55004	Lung-AdenoCA	yes	yes			Wild type	Other	0.0215661	370.219	347.539	0.0912048	0	7	4	0.0393319	0	-1.28095	-0.252586	-0.591422	-1.28404	-1.06824	0.0436471	-2.58583	1.45801	-0.332323	0.0573333
SP55142	Lung-AdenoCA	yes	yes			Wild type	Other	0.286243	1132.95	717.161	0.659713	1	968	32	0.36953	0	1.38658	0.309322	2.10711	-0.0200379	1.08365	0.885062	0.94779	0.484243	1.50821	0.395667
SP55235	Lung-AdenoCA	yes	yes			Wild type	Other	0.375289	488.729	654.474	-0.421303	1	726	1	0.00371271	0	-0.957545	0.302049	0.771151	-0.627274	0.0894903	0.739058	1.14125	-1.79293	-0.434616	0.218
SP55309	Lung-AdenoCA	yes	yes			Wild type	Other	0.0286831	445.159	504.994	-0.181947	0	506	0	0	0	0.224512	0.371424	-0.158954	-0.500082	-0.514953	-0.119821	0.367439	0.464587	-0.43423	0.132667
SP55387	Lung-AdenoCA	yes	yes			Wild type	Other	0.521509	417.211	626.195	-0.585835	0	146	2	0.0151353	0	-1.92612	-3.1537	-2.60725	-0.166364	-1.50111	-2.22205	-1.41128	-1.00208	-0.701327	0.0206667
SP55509	Lung-AdenoCA	yes	yes		TERTp_mut	TERTp_mut	TERT_mod	0.154064	313.047	462.705	-0.563712	1	132	1	0.0091623	0	-0.866003	0.590333	-0.0999293	0.350781	-1.96017	-0.956179	-0.743318	0.0985262	-0.404661	0.0336667
SP55711	Lung-AdenoCA	yes	yes		TERT_amp	TERT_amp	TERT_mod	0.13384	279.578	416.821	-0.576177	3	914	0	0	0	0.987671	-0.0174556	-0.065026	1.22334	0.134025	0.443252	0.421915	-0.634884	-0.0512788	0.566667
SP56079	Lung-AdenoCA	yes	yes	ATRX_DAXX_non_trunc		ATRX_DAXX_non_trunc	Other	0.06829	490.478	984.717	-1.00552	0	176	1	0.00491587	0	-0.719413	-0.814697	0.0266828	0.151182	-0.88518	-1.26446	-0.981751	-0.104552	-0.532507	0.025
SP56168	Lung-AdenoCA	yes	yes		TERT_amp	TERT_amp	TERT_mod	0.00873455	371.017	479.925	-0.371326	0	499	0	0	0	-0.957351	-0.497506	-0.670188	NA	-0.387307	-0.0254124	-2.12079	1.19193	-0.0636639	0.101
SP56303	Lung-AdenoCA	yes	yes			Wild type	Other	0.0364765	444.17	538.853	-0.278779	2	561	6	0.0307243	0	0.39393	-0.084812	0.539151	1.26429	0.770487	0.649395	0.654651	-0.253556	0.414699	0.442667
SP56460	Lung-SCC	yes	yes			Wild type	Other	0.0088501	279.207	310.746	-0.154399	0	831	0	0	0	0.267947	-0.032918	-0.0155053	0.0279821	0.988493	0.0659286	-0.543448	-0.35099	0.121895	0.316333
SP56474	Lung-SCC	yes	yes			Wild type	Other	0.0944086	376.111	334.006	0.171281	1	807	0	0	0	0.300511	0.477904	-0.467054	0.796011	1.83033	0.287156	-0.174823	1.58279	1.12691	0.420333
SP56502	Lung-SCC	yes	yes			Wild type	Other	0.0865904	274.183	446.624	-0.703922	1	486	1	0.00714919	0	-0.863702	0.159869	-0.17752	-0.275041	0.15413	-0.311842	0.00730768	0.385084	0.988896	0.384667
SP56533	Lung-SCC	yes	yes			Wild type	Other	0.0257349	328.598	469.191	-0.513852	1	285	8	0.105674	0	0.332948	0.329891	0.419981	0.287699	0.422577	0.315637	0.520687	0.151504	-0.160136	0.056
SP56537	Lung-SCC	yes	yes			Wild type	Other	0.0541172	251.942	478.284	-0.924777	2	361	1	0.00738012	0	0.179073	-0.545283	0.0871528	-0.0595828	0.573581	1.08409	1.26178	-1.04714	1.74845	0.31
SP56541	Lung-SCC	yes	yes			Wild type	Other	0.2471	547.448	484.893	0.175054	0	310	6	0.0372512	0	-0.464638	-0.0998473	-0.232004	0.354099	0.608063	1.03345	-1.00534	-0.107579	0.714004	0.097
SP56553	Lung-SCC	yes	yes			Wild type	Other	0.0869651	328.417	521.898	-0.668238	0	694	3	0.0197096	0	0.493765	-0.400071	-0.0468908	-1.55045	-1.59541	-0.733174	-0.591521	-0.489108	0.9742	0.330667
SP56566	Lung-SCC	yes	yes			Wild type	Other	0.181295	331.588	328.35	0.014157	1	531	0	0	0	0.487093	0.195503	-0.311536	1.71774	1.14528	0.375673	0.441188	0.545873	0.660688	0.230333
SP56569	Lung-SCC	yes	yes			Wild type	Other	0.043405	2131.6	596.665	1.83694	2	330	2	0.0105747	0	2.04996	0.719931	-0.713113	2.17146	-0.00864269	-0.932853	0.230238	0.670913	0.709477	0.301667
SP56607	Lung-SCC	yes	yes			Wild type	Other	0.0890157	998.34	417.417	1.25804	1	262	0	0	0	0.578834	0.744406	-0.289032	1.36416	0.325312	0.651489	0.56778	0.943303	0.352829	0.085
SP56644	Lung-SCC	yes	yes			Wild type	Other	0.0358379	227.133	386.665	-0.767546	4	412	1	0.00582058	0	-0.48938	0.427476	0.0938794	0.165161	1.39078	0.0449831	0.0806503	0.505862	0.814891	0.433667
SP56704	Lung-SCC	yes	yes			Wild type	Other	0.0504597	357.104	607.721	-0.767068	1	309	0	0	0	0.912049	0.391373	-0.157873	-0.13925	-0.633422	-0.121739	-0.122941	-0.0205309	0.615871	0.137667
SP56730	Lung-SCC	yes	yes			Wild type	Other	0.241879	238.082	447.417	-0.910159	0	206	0	0	0	-1.60801	-0.353166	-0.286593	0.25843	-0.650608	-0.546803	0.706548	0.250249	-0.515246	0.014
SP56754	Lung-SCC	yes	yes			Wild type	Other	0.0335328	356.945	497.395	-0.478691	1	162	0	0	0	-1.74148	-0.73218	0.153254	-0.931489	-0.624446	0.615231	0.188015	-0.154802	0.204627	0.0316667
SP56771	Lung-SCC	yes	yes			Wild type	Other	0.0059584	278.031	424.876	-0.611797	1	249	2	0.02063	0	-0.437727	-0.205545	0.0593614	0.707788	0.198318	-0.446707	-0.235831	0.957615	0.455578	0.105333
SP56821	Lung-SCC	yes	yes			Wild type	Other	0.1168	552.208	608.534	-0.140126	1	461	2	0.0127588	0	-1.46281	-0.379685	0.418725	0.661976	-0.160723	-0.196335	-0.369324	0.0713207	-0.0366274	0.208333
SP56827	Lung-SCC	yes	yes			Wild type	Other	0.249679	401.071	483.265	-0.268955	0	295	1	0.00614013	0	0.602886	0.881396	-0.293838	-0.402065	1.2233	0.111987	-0.289542	-0.0425651	0.535491	0.0833333
SP56941	Lung-SCC	yes	yes			Wild type	Other	0.027513	267.022	829.55	-1.63537	0	24	0	0	0	-1.80232	0.243181	1.78762	-0.777911	NA	1.21808	0.84557	0.773657	-0.0505727	NA
SP57024	Lung-SCC	yes	yes			Wild type	Other	0.0701153	774.865	487.55	0.668397	0	209	16	0.10177	0	-0.701972	-0.458399	0.494772	0.489853	0.131432	0.327535	0.354164	-0.454349	-0.316311	0.069
SP57066	Lung-SCC	yes	yes			Wild type	Other	0.294078	602.77	415.393	0.537132	1	433	2	0.0185574	0	0.879077	0.154862	-0.316859	1.27216	1.68962	0.370806	0.169895	1.32569	1.14925	0.246333
SP57084	Lung-SCC	yes	yes			Wild type	Other	0.095857	282.152	481.602	-0.771368	2	585	0	0	0	0.0227398	-0.034951	0.150367	-0.624856	0.14095	-0.32489	-0.571879	0.538982	0.19177	0.386333
SP57189	Lung-SCC	yes	yes			Wild type	Other	0.385496	238.877	509.098	-1.09168	1	556	7	0.0404585	0	0.473129	-0.0482335	-0.437384	-0.782822	0.251825	-0.294558	-0.253769	-0.000388956	1.05938	0.499333
SP57251	Lung-SCC	yes	yes			Wild type	Other	0.240691	270.215	637.844	-1.2391	0	346	4	0.0250404	0	0.848778	0.357306	0.727321	0.465345	-0.171137	0.636427	0.536788	-0.439153	1.05213	0.255667
SP57267	Lung-SCC	yes	yes			Wild type	Other	0.755458	2680.43	406.429	2.72139	1	1243	4	0.0269135	0	-0.19202	-0.268695	-0.391175	0.698126	0.35643	0.957424	0.106064	0.450335	0.721704	0.558667
SP57450	Lung-SCC	yes	yes			Wild type	Other	0.291285	461.201	385.118	0.260095	0	375	3	0.0144539	0	-0.924714	-0.0871117	0.387554	-0.678542	0.770179	0.29818	-0.147329	-0.477535	0.967213	0.161667
SP57538	Lung-SCC	yes	yes			Wild type	Other	0.428195	406.241	359.899	0.174746	0	407	2	0.0232297	0	-0.0637127	0.0685154	-0.0379639	-0.236998	-0.56179	0.566716	0.464504	0.41555	-0.468758	0.171
SP57586	Lung-SCC	yes	yes			Wild type	Other	0.722852	382.142	419.214	-0.133576	2	374	3	0.0335434	0	0.455886	-0.00447265	0.186678	0.338758	0.529086	0.428842	0.622287	0.0862031	0.133105	0.376
SP57619	Lung-SCC	yes	yes			Wild type	Other	0.199433	414.946	540.843	-0.382287	0	757	4	0.0281035	0	0.16945	0.729925	-0.0273466	-2.32345	0.884352	0.476947	-0.303054	0.176447	-0.419997	0.339667
SP57629	Lung-SCC	yes	yes			Wild type	Other	0.171874	311.044	373.213	-0.26288	0	373	4	0.0359479	0	0.859826	0.248957	-0.0429832	2.0034	0.813848	0.55432	0.285086	-0.286891	0.214213	0.141667
SP57651	Lung-SCC	yes	yes			Wild type	Other	0.119212	389.36	532.39	-0.451378	0	447	2	0.0120234	0	0.350623	0.361604	0.424312	0.302084	-0.0749824	-0.713662	-0.535565	-0.220855	0.31751	0.144667
SP57669	Lung-SCC	yes	yes			Wild type	Other	0.0725549	448.986	494.5	-0.139301	0	758	0	0	0	0.00859723	0.204576	0.597162	-0.293478	-0.368039	0.910159	0.897619	0.665322	0.367276	0.236
SP57735	Lung-SCC	yes	yes			Wild type	Other	0.0879155	429.371	445.619	-0.0535848	0	647	0	0	0	-0.704384	-0.562022	0.0817745	0.891822	-0.17343	0.371674	0.0685975	-0.501024	0.22059	0.268333
SP57818	Lung-SCC	yes	yes			Wild type	Other	0.0855779	245.429	323.274	-0.397454	0	161	0	0	0	-0.696454	-0.416377	0.339145	-1.24346	0.375876	0.0144365	-0.107902	-0.173112	-0.190453	0.008
SP57846	Lung-SCC	yes	yes			Wild type	Other	0.332256	522.077	488.471	0.0959899	1	211	2	0.0131589	0	-1.36622	-0.0119373	0.0360989	-0.206896	0.848755	0.289231	0.81399	0.585061	1.08163	0.093
SP57901	Lung-SCC	yes	yes			Wild type	Other	0.0381592	388.181	474.545	-0.289813	0	393	0	0	0	-0.884672	-0.495816	-0.0112621	0.453672	0.830075	-0.133334	0.000312316	0.260431	0.242333	0.169
SP57933	Lung-SCC	yes	yes			Wild type	Other	0.773291	402.788	477.861	-0.246571	1	680	5939	52.0725	0	-0.0920199	-0.00398051	0.260886	-0.21595	0.0575773	0.29801	0.998665	0.458139	-0.144114	0.201
SP57941	Lung-SCC	yes	yes		TERT_amp	TERT_amp	TERT_mod	0.717278	421.714	530.486	-0.331051	0	1111	0	0	0	0.560188	-0.777538	1.08999	0.423569	-0.636138	0.928406	-0.976358	-0.381235	1.09421	0.465
SP58101	Lung-SCC	yes	yes			Wild type	Other	0.106708	353.313	527.898	-0.579314	1	222	2	0.0100492	0	0.797863	0.443829	0.539428	-0.50734	-0.774336	-0.170407	0.11561	0.066453	0.147248	0.0263333
SP58245	Lung-SCC	yes	yes			Wild type	Other	0.0257785	348.933	397.342	-0.187435	1	378	1	0.00651643	0	-0.509645	0.310755	-0.170691	1.26003	1.46135	-0.101816	-0.209237	0.450758	0.857136	0.205
SP58326	Lung-SCC	yes	yes			Wild type	Other	0.0424479	435.385	444.103	-0.0286004	0	546	2	0.0124896	0	-0.303463	0.00109517	0.049352	1.14871	0.798489	0.23998	0.488658	0.477471	0.434955	0.175
SP58342	Lung-SCC	yes	yes			Wild type	Other	0.0779696	238.62	369.839	-0.632184	0	648	1	0.0065697	0	0.347136	-0.195131	-0.662318	-0.210096	1.17825	-0.938474	-0.872333	0.223957	0.368561	0.270667
SP58349	Lung-SCC	yes	yes			Wild type	Other	0.136222	424.826	558.898	-0.395715	1	1004	2	0.0194263	0	-1.19391	0.0980629	0.405773	0.530264	-0.0695007	1.16195	0.444736	-0.370715	0.135599	0.435
SP58612	Lung-SCC	yes	yes			Wild type	Other	0.0844434	424.763	497.82	-0.228965	1	301	3	0.0172448	0	-1.16507	-0.338624	-0.0424878	-0.92771	-0.218041	0.749961	-1.06191	0.38481	0.270345	0.0963333
SP58668	Lung-SCC	yes	yes			Wild type	Other	5.57541	1521.83	620.287	1.2948	1	299	2	0.0148339	0	-0.332543	-0.126802	-0.122522	-0.288498	-0.381601	-0.750312	-0.186822	-0.34671	0.427019	0.089
SP58882	Lung-SCC	yes	yes			Wild type	Other	0.0771306	281.635	596.94	-1.08376	1	407	0	0	0	-0.433978	0.353263	0.368926	1.00123	-0.325572	-0.318668	0.360713	-0.202661	0.179029	0.412667
SP58991	Lung-SCC	yes	yes			Wild type	Other	0.232094	398.323	481.583	-0.273847	2	271	2	0.0128082	0	-0.393574	0.0682	-0.0776067	0.95308	0.260867	-0.128575	0.341752	0.108394	0.724552	0.267333
SP59245	Lung-SCC	yes	yes			Wild type	Other	0.256683	893.612	521.672	0.776505	2	1977	1	0.00640695	0	-0.0956242	0.0309627	0.417638	0.0811983	0.298781	0.195569	1.38735	-0.111566	1.69024	0.690667
SP116604	Lymph-BNHL	yes	yes			Wild type	Other	0.816521	529.769	753.887	-0.508984	0	44	0	0	0	-0.223848	0.0502108	0.31789	0.183812	0.639283	-0.171844	-1.11303	-0.323068	-0.0769993	0.00466667
SP116606	Lymph-BNHL	yes	yes			Wild type	Other	0.0885375	579.885	466.541	0.313761	0	279	2	0.0113903	0	-0.184491	0.0580808	0.204185	0.0169981	-0.412687	0.00190329	0.447812	0.0225007	-0.370108	0.0326667
SP116608	Lymph-BNHL	yes	yes			Wild type	Other	0.227577	473.331	527.841	-0.157252	1	39	2	0.0147678	0	0.754141	-0.459467	-0.127881	0.00656121	0.232061	0.0758225	-0.254774	-0.115763	-0.0432887	0.0336667
SP116610	Lymph-BNHL	yes	yes			Wild type	Other	1.31232	866.302	420.914	1.04134	1	222	7	0.0311662	0	1.11174	1.62317	0.285632	1.84532	3.36111	-0.128765	-0.310328	-0.0917628	1.16967	0.201333
SP116612	Lymph-BNHL	yes	yes			Wild type	Other	0.53098	711.281	720.872	-0.019323	0	146	6	0.0356853	0	-0.749416	-0.766393	-0.495086	-0.43217	-1.03925	0.0150706	-0.283628	-0.237174	-0.171475	0.0206667
SP116614	Lymph-BNHL	yes	yes			Wild type	Other	1.36716	591.688	394.993	0.583011	0	70	18	0.14511	0	0.26445	0.0175637	-0.0257414	-0.947138	1.63983	-0.250558	-0.497873	-0.343394	0.0145243	0.033
SP116616	Lymph-BNHL	yes	yes			Wild type	Other	0.911613	477.126	472.09	0.0153098	0	42	8	0.0543644	0	1.43403	1.00812	-0.398277	0.490053	1.03519	-0.103412	0.262111	0.0105585	-0.160936	0.0133333
SP116618	Lymph-BNHL	yes	yes			Wild type	Other	0.0922485	490.857	692.652	-0.496829	0	168	2	0.0117132	0	-0.0773501	-0.435048	0.111625	0.423057	-0.160106	0.242162	-0.0847634	-1.20453	-0.828782	0.031
SP116620	Lymph-BNHL	yes	yes			Wild type	Other	0.202109	348.361	526.386	-0.595538	0	129	13	0.0775433	0	0.791683	1.72138	-0.532764	1.48677	2.18068	-0.260148	0.7233	0.963789	0.231341	0.0526667
SP116622	Lymph-BNHL	yes	yes			Wild type	Other	0.297202	627.118	796.034	-0.344094	0	37	7	0.0445923	0	0.364686	0.854233	0.430312	-0.895247	1.06993	0.685634	-0.33631	-0.359229	0.277586	0.0186667
SP116624	Lymph-BNHL	yes	yes			Wild type	Other	0.0846503	1242.99	86.8926	3.83844	1	117	47	0.276861	2	0.973754	-1.10483	0.222333	NA	0.20054	0.708799	1.9573	-0.0736487	-0.0482037	0.18
SP116627	Lymph-BNHL	yes	yes			Wild type	Other	1.03339	340.084	676.484	-0.992165	0	48	85	0.566451	0	1.21303	0.801983	-0.191509	-0.608965	0.435244	0.570684	0.850378	0.51967	0.164598	0.012
SP116630	Lymph-BNHL	yes	yes			Wild type	Other	1.19654	420.107	494.472	-0.235131	2	214	21	0.131491	0	-0.823386	0.651428	-0.879966	2.43565	-0.934724	-0.24379	-0.76421	0.982057	-0.313443	0.107
SP116635	Lymph-BNHL	yes	yes			Wild type	Other	6.96986	870.267	569.024	0.612969	0	140	12	0.0721927	0	-0.0627095	0.714834	0.0705847	3.81679	0.78598	0.508632	-0.535956	-0.947888	0.743348	0.077
SP116638	Lymph-BNHL	yes	yes			Wild type	Other	0.249342	425.569	521.261	-0.292613	0	40	20	0.13891	0	-0.354317	-0.104376	0.211811	1.03903	0.294099	-0.797292	0.352758	0.492857	-0.0865802	0.0186667
SP116642	Lymph-BNHL	yes	yes			Wild type	Other	0.051833	733.097	525.334	0.48077	0	118	4	0.0236331	0	0.210665	0.300153	-0.321131	2.53807	0.449652	-0.988745	-0.952721	0.110772	0.837211	0.083
SP116645	Lymph-BNHL	yes	yes			Wild type	Other	0.155042	332.034	620.016	-0.900975	0	92	11	0.0731788	0	0.716589	0.487119	-0.323689	1.24459	0.305478	1.59521	0.12386	0.512681	1.39124	0.120333
SP116648	Lymph-BNHL	yes	yes	ATRX_DAXX_non_trunc		ATRX_DAXX_non_trunc	Other	1.1464	668.808	403.3	0.729739	0	128	0	0	0	-0.886192	0.679145	-0.907869	0.513734	1.7122	0.182454	-0.328957	-0.258989	0.322943	0.05
SP116649	Lymph-BNHL	yes	yes			Wild type	Other	1.1494	431.919	682.016	-0.659045	0	50	42	0.309331	0	-0.148067	1.77347	0.522388	-0.43456	0.753764	-0.0447375	0.159983	-0.290367	-0.558757	0.0146667
SP116652	Lymph-BNHL	no	yes			Wild type	Other	NA	1997.58	594.752	1.74789	0	42	NA	NA	NA	-1.072	1.22996	-0.180799	-0.976271	1.90926	0.994773	-0.440219	-1.04792	0.315283	0.09
SP116654	Lymph-BNHL	yes	yes			Wild type	Other	0.136791	420.628	452.862	-0.106526	0	49	191	1.24422	0	0.383941	0.880353	0.522267	2.58945	0.27713	0.289777	-0.0656851	1.3161	0.679619	0.0603333
SP116657	Lymph-BNHL	yes	yes			Wild type	Other	1.09949	400.651	454.486	-0.181891	0	265	0	0	0	-2.57826	0.0325912	-0.905264	-1.0513	0.293703	0.184351	-1.20288	0.215188	-0.290607	0.023
SP116659	Lymph-BNHL	yes	yes			Wild type	Other	3.24566	1204.56	616.678	0.965914	1	90	8	0.103	0	-0.22656	0.809534	0.136762	-0.463734	0.754244	-0.183526	-0.261309	0.55538	1.66124	0.100333
SP116663	Lymph-BNHL	yes	yes			Wild type	Other	4.28145	316.987	503.587	-0.667819	0	133	34	0.223211	0	-1.1734	-0.0400966	-0.442493	0.426371	1.32175	0.483752	-0.0842718	-0.281042	0.163711	0.0193333
SP116665	Lymph-BNHL	yes	yes			Wild type	Other	0.140721	367.089	554.924	-0.596159	0	56	52	0.358695	0	-0.442502	0.499225	-0.907302	1.31684	0.302479	1.10007	-1.98333	1.20726	0.506751	0.0763333
SP116668	Lymph-BNHL	yes	yes			Wild type	Other	0.931184	396.966	416.352	-0.0687852	0	85	9	0.0539404	0	-0.897528	-0.105324	-0.00370922	3.47161	-0.116058	0.435643	1.14245	-0.196682	0.23893	0.0276667
SP116670	Lymph-BNHL	yes	yes			Wild type	Other	0.315138	454.287	649.35	-0.515393	0	79	0	0	0	-0.189327	0.1329	-0.245431	-0.86456	0.257984	-0.0435762	-0.348543	-0.485063	-0.172914	0.00366667
SP116672	Lymph-BNHL	yes	yes			Wild type	Other	0.0624981	651.472	604.908	0.106988	0	35	0	0	0	-0.535642	0.556636	0.342093	-0.442891	-0.473104	0.160516	-0.146893	-0.450204	-0.326026	0.0163333
SP116674	Lymph-BNHL	yes	yes			Wild type	Other	0.257271	379.029	387.086	-0.030348	2	250	0	0	0	-2.1352	0.216595	-0.248586	0.00184021	-0.150534	-0.0152311	-0.675927	0.0805761	0.24043	0.176333
SP116676	Lymph-BNHL	yes	yes			Wild type	Other	0.714363	399.154	577.618	-0.533171	0	121	2	0.0264162	0	-0.2702	-0.0751386	-0.093475	0.94218	-0.0709029	-0.511948	0.748952	0.0951127	0.347894	0.0153333
SP116679	Lymph-BNHL	yes	yes			Wild type	Other	0.221216	596.993	634.428	-0.0877435	0	35	68	0.384158	0	0.474685	-0.0714203	-0.0288793	0.0465697	0.0683823	-0.185039	-0.270078	-0.385357	0.104983	0.004
SP116683	Lymph-BNHL	yes	yes			Wild type	Other	0.612729	845.39	586.329	0.527906	0	65	17	0.162317	0	0.078907	1.76644	-0.56738	0.05825	1.21729	0.00918238	-0.568133	-0.232093	0.539847	0.0636667
SP116686	Lymph-BNHL	yes	yes			Wild type	Other	0.78263	683.539	534.359	0.355214	0	70	0	0	0	1.53738	0.675373	0.0202539	0.669587	0.481856	-0.114584	-0.0732882	0.246963	-0.118469	0.0186667
SP116688	Lymph-BNHL	yes	yes			Wild type	Other	17.9114	1982.93	483.617	2.03569	0	47	8	0.101221	0	0.11605	0.333795	-0.347044	-0.867331	0.46022	-1.84546	-0.685287	-0.12468	-0.253246	0.0456667
SP116690	Lymph-BNHL	yes	yes			Wild type	Other	1.02508	477.188	689.07	-0.530094	0	102	1	0.00581955	0	-0.358809	0.0237797	0.469019	1.20936	1.46172	-0.368219	0.691495	-0.651593	0.8565	0.025
SP116694	Lymph-BNHL	yes	yes			Wild type	Other	1.09564	820.371	573.277	0.517042	1	193	16	0.191166	0	0.0671903	1.93157	0.0703097	1.2306	1.60071	-0.731842	-0.309709	-0.187377	1.22927	0.106667
SP116697	Lymph-BNHL	yes	yes			Wild type	Other	0.690174	197.422	414.559	-1.07029	0	2573	0	0	0	-0.102765	-1.62559	0.324875	0.346647	-0.0665812	-0.681384	-0.173672	-0.671206	-0.251947	0.526667
SP116701	Lymph-BNHL	yes	yes			Wild type	Other	0.478146	570.446	624.009	-0.129475	0	302	44	0.60631	0	0.424347	0.504505	-0.27954	-1.22269	-0.16344	0.48551	-0.864321	-0.454751	-0.229724	0.0366667
SP116703	Lymph-BNHL	yes	yes			Wild type	Other	0.529622	664.239	497.355	0.417427	0	52	0	0	0	-0.0821422	0.942797	-0.616787	-0.937736	1.16913	-0.621866	-0.274084	-0.268356	-0.368674	0.026
SP116706	Lymph-BNHL	yes	yes			Wild type	Other	0.363956	331.461	475.123	-0.519461	0	482	0	0	0	-1.79437	0.850193	0.501774	-0.0785366	1.53983	0.684781	-0.174238	-0.417918	-0.233977	0.189667
SP116709	Lymph-BNHL	yes	yes			Wild type	Other	3.18352	1591.06	619.992	1.35966	0	94	1	0.0106052	0	-0.32773	0.0449959	-0.369011	-0.176547	-0.139364	-0.244645	-0.351984	0.977849	0.487147	0.091
SP116712	Lymph-BNHL	yes	yes			Wild type	Other	16.8538	872.429	493.095	0.823173	0	23	14	0.103554	0	-0.407804	0.195798	-0.63458	-0.223536	1.6967	-0.346561	-0.380575	0.603442	0.93669	0.0916667
SP116715	Lymph-BNHL	yes	yes			Wild type	Other	0.669553	272.028	569.962	-1.06711	0	463	0	0	0	0.517003	0.837739	0.689739	-0.480065	0.190347	0.0718806	1.21198	0.413771	-0.00157904	0.247667
SP116718	Lymph-BNHL	yes	yes			Wild type	Other	0.123584	495.353	492.494	0.00835257	0	54	0	0	0	1.02924	-0.400931	-0.13429	-0.539814	0.358553	-0.47235	0.355293	-0.183869	-0.621584	0.014
SP116720	Lymph-BNHL	yes	yes			Wild type	Other	0.39517	888.728	502.174	0.823555	0	40	4	0.0445555	0	0.350112	0.754657	-0.198516	0.292067	0.590372	0.0696689	-0.663833	-0.476093	-0.228085	0.044
SP116723	Lymph-BNHL	yes	yes			Wild type	Other	0.11448	376.933	755.089	-1.00234	0	37	21	0.110415	0	0.913108	0.00300346	0.394138	0.924483	-0.0219161	0.567984	0.689784	0.469555	-0.298224	0.0186667
SP116725	Lymph-BNHL	yes	yes			Wild type	Other	44.0824	759.383	469.404	0.693998	0	40	8	0.0586133	0	0.18008	2.3409	0.411209	0.140161	-0.572513	-0.593923	-0.839875	0.0591212	0.663526	0.0953333
SP116726	Lymph-BNHL	yes	yes			Wild type	Other	0.495705	636.97	573.134	0.152352	0	139	3	0.0205717	0	-0.653703	-0.539282	0.00558631	0.4836	-0.823841	-0.411492	-1.3262	-0.140284	0.671084	0.0503333
SP124969	Lymph-BNHL	yes	yes			Wild type	Other	0.194097	266.137	539.034	-1.01821	1	42	NA	NA	NA	0.00931646	-0.0512068	0.300655	-0.820694	0.804051	-0.0582499	0.751531	0.298585	0.275705	0.07
SP124971	Lymph-BNHL	yes	yes			Wild type	Other	0.086738	2704.78	482.62	2.48655	0	387	NA	NA	NA	0.326485	0.164272	0.349914	-1.78651	1.28447	-0.0112591	-0.745995	-0.206681	0.0993204	0.0943333
SP124977	Lymph-BNHL	yes	yes			Wild type	Other	0.379642	421.296	572.359	-0.442088	0	78	NA	NA	NA	-3.51435	1.38783	0.30737	-0.482519	0.0536123	0.198594	0.391189	-0.480209	0.0301121	0.00833333
SP124981	Lymph-BNHL	yes	yes			Wild type	Other	0.880685	237.984	519.455	-1.12613	0	68	NA	NA	NA	0.186696	-1.74559	2.01028	1.271	0.268249	-0.945093	2.11263	-1.33682	-0.774059	0.123667
SP127628	Lymph-BNHL	yes	yes			Wild type	Other	15.2063	1603.85	721.397	1.15268	0	43	154	1.68433	0	0.173484	0.0581491	1.20086	-0.610403	0.763993	-0.187513	-1.24171	-1.33583	0.350815	0.0436667
SP127630	Lymph-BNHL	yes	yes			Wild type	Other	2.88103	636.065	962.729	-0.597954	0	150	115	1.01004	0	0.630413	0.358761	0.343962	0.367171	-0.0966342	-0.119239	-0.0662688	-0.367559	0.599896	0.0376667
SP127632	Lymph-BNHL	yes	yes			Wild type	Other	1.81769	413.18	944.634	-1.19299	0	132	74	0.673164	0	0.409134	0.162222	0.472872	1.02282	1.28578	-0.615223	-0.76282	-1.30633	-0.0231318	0.046
SP127634	Lymph-BNHL	yes	yes			Wild type	Other	4.06445	282.619	601.167	-1.08891	2	426	48	0.440785	0	-0.178726	-0.46136	0.636489	0.418401	-0.93238	-0.55261	0.342546	-1.48986	0.730039	0.395
SP127636	Lymph-BNHL	yes	yes			Wild type	Other	0.828444	378.05	744.759	-0.978198	0	84	72	0.821064	0	0.32528	1.07584	0.0400393	0.798816	0.89734	0.261476	0.447277	0.08681	1.75149	0.068
SP127638	Lymph-BNHL	yes	yes			Wild type	Other	0.242567	291.943	988.387	-1.75939	0	273	45	0.405819	0	-0.139994	-0.837	-0.549121	-0.71495	-0.0203248	-0.55704	0.161786	-0.125097	0.635235	0.327333
SP127640	Lymph-BNHL	yes	yes			Wild type	Other	0.42156	479.437	800.95	-0.740372	0	64	21	0.191492	0	0.574966	1.01245	0.267625	-0.500847	1.12379	0.00190488	1.71674	0.137457	-0.118186	0.0606667
SP59270	Lymph-BNHL	yes	yes			Wild type	Other	53.7679	3547.37	752.177	2.23761	0	45	224	1.66362	0	-0.807191	1.20486	-0.949196	1.96757	1.83984	1.40974	1.04987	0.778544	0.972478	0.172333
SP59272	Lymph-BNHL	yes	yes			Wild type	Other	22.9271	1838.11	1082.89	0.763343	0	28	128	1.04858	0	0.0261018	0.2491	-0.0988565	0.294811	0.733298	0.0674099	-0.0976457	-0.376	0.318721	0.0546667
SP59276	Lymph-BNHL	yes	yes			Wild type	Other	22.7811	398.818	912.555	-1.19418	0	48	4	0.0337402	0	-1.29693	-1.05066	-0.762614	-0.136717	-0.982063	-0.633685	-1.93677	-1.21732	1.15389	0.122333
SP59280	Lymph-BNHL	yes	yes			Wild type	Other	13.7888	1671.85	763.525	1.1307	0	50	16	0.126357	0	1.26183	0.866724	-0.388311	1.35269	0.582693	1.53749	0.647371	0.623301	0.750589	0.149
SP59284	Lymph-BNHL	yes	yes			Wild type	Other	17.6086	1626.39	1036.19	0.650381	0	47	2	0.0118652	0	0.184895	0.488081	-0.184233	-0.00554794	0.590645	-0.34668	-0.76555	-0.0880542	1.57285	0.0896667
SP59288	Lymph-BNHL	yes	yes			Wild type	Other	4.62509	3870.42	1160.32	1.73797	3	68	8	0.0723754	0	1.08679	1.78524	-0.110824	0.346611	1.93281	1.13125	0.767709	1.54471	1.22603	0.369
SP59292	Lymph-BNHL	yes	yes			Wild type	Other	0.27967	676.558	806.422	-0.253322	0	42	1	0.00669796	0	-1.06588	0.149481	-0.112571	0.435481	-0.142852	-0.0826245	0.0723101	-0.196524	-0.0467689	0.00533333
SP59296	Lymph-BNHL	yes	yes			Wild type	Other	23.1841	1102.18	920.125	0.260453	0	25	12	0.080604	0	-0.328608	0.884311	0.109008	0.189996	1.52185	-0.382419	-0.642759	-0.517766	0.935271	0.0443333
SP59300	Lymph-BNHL	yes	yes			Wild type	Other	0.839891	595.17	992.387	-0.737601	0	339	8	0.0517232	0	-0.674674	-1.09746	0.0493255	-0.885812	-0.87611	-0.281701	-0.214072	-0.163047	-0.462428	0.123
SP59304	Lymph-BNHL	yes	yes			Wild type	Other	0.306699	791.621	611.011	0.373612	0	314	204	1.54285	0	-0.180574	-0.146791	0.0369431	-0.183054	0.140751	-0.0138454	0.556712	-0.536286	-0.136986	0.037
SP59308	Lymph-BNHL	yes	yes			Wild type	Other	0.217235	477.113	1802.59	-1.91767	0	35	16	0.0919569	0	0.743537	0.425148	0.0571382	0.495287	0.189329	-0.477498	-0.0288738	-0.248715	0.419628	0.191
SP59312	Lymph-BNHL	yes	yes			Wild type	Other	1.15514	211.607	427.636	-1.015	0	156	0	0	0	-0.293111	-0.688072	0.622581	0.167372	-0.405062	-1.17861	-1.57089	-0.478458	-0.465056	0.0183333
SP59316	Lymph-BNHL	yes	yes			Wild type	Other	0.172686	522.078	850.925	-0.704766	0	18	1	0.00581935	0	-0.756297	-1.39324	0.0614445	-0.135474	-1.19028	-0.975726	-1.45031	-1.00986	0.251848	0.032
SP59320	Lymph-BNHL	yes	yes			Wild type	Other	0.0270162	428.065	482.574	-0.172921	0	103	4	0.0218199	0	-1.7721	-0.0138895	-0.86731	-1.20173	-0.760598	-0.554582	-1.43997	1.03655	-0.221206	0.0106667
SP59324	Lymph-BNHL	yes	yes			Wild type	Other	0.778125	863.509	1208.76	-0.485243	0	124	8	0.0705792	0	-0.229399	-0.828988	-0.983117	-0.4941	-1.50997	-0.492011	-1.50117	-0.769781	0.626215	0.0516667
SP59328	Lymph-BNHL	yes	yes			Wild type	Other	19.5955	3027.71	807.488	1.90672	0	33	39	0.308452	0	0.591108	0.595383	0.464377	1.20713	1.75456	0.79119	0.0922369	0.44759	1.05178	0.111333
SP59332	Lymph-BNHL	yes	yes			Wild type	Other	30.3327	1168.23	689.764	0.760145	0	48	5	0.0257005	0	0.388822	0.867067	0.0138307	-0.287848	0.940017	0.258629	-0.00724829	0.479566	0.993978	0.082
SP59336	Lymph-BNHL	yes	yes			Wild type	Other	14.4349	5625.98	1758.08	1.6781	0	37	176	1.75929	0	0.576488	1.46215	0.00866311	-0.0129212	1.66838	0.322402	0.262289	0.641699	0.675171	0.0963333
SP59340	Lymph-BNHL	yes	yes			Wild type	Other	0.209172	591.981	757.055	-0.354848	0	129	20	0.104766	0	-0.0521199	0.704738	0.901961	-0.277395	1.16099	0.610415	1.1965	0.301192	-0.423292	0.0163333
SP59344	Lymph-BNHL	yes	yes			Wild type	Other	13.8648	1794.61	1075.77	0.738304	0	32	3	0.0173397	0	-0.810879	-0.429476	-0.00910632	-0.288639	-0.109706	-0.713366	-1.14537	-1.54499	1.41896	0.0903333
SP59348	Lymph-BNHL	yes	yes			Wild type	Other	0.277248	4646.58	1501.47	1.6298	1	43	260	1.85501	0	0.575354	0.621327	-0.139804	-0.828099	0.833973	0.177676	-0.407298	0.270073	0.407041	0.0706667
SP59352	Lymph-BNHL	yes	yes			Wild type	Other	0.0688005	733.948	1252.76	-0.771358	0	65	6	0.0568281	0	0.149309	0.904459	0.323132	0.776822	1.08382	0.735834	0.939439	0.966263	0.632868	0.037
SP59356	Lymph-BNHL	yes	yes			Wild type	Other	0.397483	783.82	348.904	1.16769	0	68	0	0	0	0.461579	-0.277771	0.0401697	-0.140345	-0.0649155	0.117358	-0.349466	0.276022	-0.712005	0.0576667
SP59360	Lymph-BNHL	yes	yes			Wild type	Other	4.09182	387.686	716.151	-0.885373	0	59	2	0.0127583	0	0.129652	0.544858	0.231216	1.08596	0.468048	1.20192	0.166682	0.246873	1.17081	0.0823333
SP59364	Lymph-BNHL	yes	yes			Wild type	Other	1.03463	362.153	560.859	-0.63104	0	81	7	0.0435391	0	-0.526731	1.00344	0.118835	-0.456203	1.34475	1.30872	1.48913	0.584767	-0.164903	0.0486667
SP59368	Lymph-BNHL	yes	yes			Wild type	Other	0.895945	359.297	1453.42	-2.0162	0	606	23	0.166335	0	-0.381634	-1.03402	0.0463858	-0.748021	-0.758701	-0.605394	-0.359332	-0.304927	0.175663	0.346333
SP59372	Lymph-BNHL	yes	yes			Wild type	Other	0.860458	565.576	613.607	-0.117594	0	167	5	0.032298	0	-1.2961	-0.299352	0.498308	-0.456566	-0.883717	-0.718896	-1.39004	-0.789323	-0.352919	0.01
SP59376	Lymph-BNHL	yes	yes			Wild type	Other	9.82719	1612.64	2462.4	-0.610636	0	82	120	0.920702	0	0.339796	-0.0420061	-0.144839	0.0636081	0.412292	-0.519594	-0.443442	-1.02627	-0.373335	0.00466667
SP59380	Lymph-BNHL	yes	yes			Wild type	Other	0.17182	653.072	529.422	0.302824	0	66	20	0.0960014	0	0.34323	0.576374	-0.257837	0.760481	0.221344	0.214049	1.21577	-0.366604	0.000392232	0.025
SP59384	Lymph-BNHL	yes	yes			Wild type	Other	28.0618	2754.44	1377.09	1.00013	0	85	10	0.0554127	0	0.805562	1.15083	0.153743	-1.08123	0.828051	-0.440176	0.913851	-0.912656	0.515964	0.067
SP59388	Lymph-BNHL	yes	yes			Wild type	Other	28.5346	3468.67	1100.73	1.65592	0	30	2	0.0135434	0	1.74758	1.89576	-0.674221	0.682177	3.4796	-0.0480818	-1.01034	2.80695	1.75039	0.283
SP59392	Lymph-BNHL	yes	yes			Wild type	Other	4.41573	246.508	934.049	-1.92186	0	34	10	0.0677956	0	-1.81762	1.43038	0.453839	-0.163953	0.683674	-0.145287	1.02249	-0.237964	-0.255283	0.133
SP59396	Lymph-BNHL	yes	yes			Wild type	Other	11.2051	3174.08	887.472	1.83856	0	45	10	0.0585831	0	-0.779957	0.270456	-1.01453	0.0365481	0.408048	-0.513604	-1.24089	-0.488617	0.928689	0.067
SP59400	Lymph-BNHL	yes	yes	ATRX_DAXX_non_trunc		ATRX_DAXX_non_trunc	Other	1.16611	501.927	514.474	-0.0356211	0	312	0	0	0	-0.132732	0.76974	0.140609	-0.383439	-0.159691	-0.0285289	-0.0525541	-0.440887	-0.462936	0.028
SP59404	Lymph-BNHL	yes	yes			Wild type	Other	39.1207	860.39	717.361	0.262291	0	31	7	0.0398578	0	-0.916692	-0.0515974	0.558361	0.969392	1.24768	-0.437415	-0.952024	-0.0840041	0.0949632	0.01
SP59412	Lymph-BNHL	yes	yes			Wild type	Other	0.720391	280.105	530.204	-0.920581	1	83	1	0.00587966	0	-0.222674	-0.325065	0.514949	0.408784	-0.529555	0.211193	-0.24399	0.0805196	0.59925	0.0656667
SP59416	Lymph-BNHL	yes	yes			Wild type	Other	0.264906	512.611	558.645	-0.124066	0	59	0	0	0	1.80994	0.241398	0.00850916	0.379448	1.00048	-0.293351	0.116737	0.318229	-0.0257023	0.0126667
SP59420	Lymph-BNHL	yes	yes			Wild type	Other	0.224181	401.365	596.016	-0.570436	0	35	2	0.0153502	0	-1.20985	0.595081	-0.194739	1.22726	0.705239	1.18869	0.534637	0.00449644	-0.163854	0.032
SP59428	Lymph-BNHL	yes	yes			Wild type	Other	0.0256707	804.128	566.33	0.50578	0	16	7	0.047195	0	-0.0981073	0.649002	0.290467	-0.181465	0.38536	0.292322	-0.164437	0.0229228	0.0997868	0.0393333
SP59432	Lymph-BNHL	yes	yes			Wild type	Other	0.238815	688.811	594.567	0.212269	0	27	6	0.0395878	0	0.1123	0.472393	0.0569153	0.365009	0.528939	-0.082139	0.529252	-0.552933	-0.350658	0.019
SP59436	Lymph-BNHL	yes	yes			Wild type	Other	0.13926	500.372	526.682	-0.07393	0	34	28	0.225762	0	-1.17838	0.0591221	-0.370072	-0.395793	-0.668847	0.0790465	-0.402005	-0.448663	-0.514493	0.012
SP59440	Lymph-BNHL	yes	yes			Wild type	Other	1.43618	340.585	524.629	-0.623284	0	178	9	0.0620018	0	-0.141813	0.501043	0.436247	0.805095	0.0789189	-0.310383	0.644128	0.545931	0.762706	0.0446667
SP59444	Lymph-BNHL	yes	yes			Wild type	Other	2.05743	748.655	715.552	0.0652441	0	96	3	0.0211354	0	-0.128177	-0.197353	-0.0684075	0.737894	1.10405	0.20293	-0.767371	-0.385902	-0.136759	0.01
SP59448	Lymph-BNHL	yes	yes			Wild type	Other	0.445609	454.474	709.406	-0.642413	0	236	5	0.0302592	0	0.225315	0.41065	0.216048	-1.55613	0.604906	0.219606	-0.789096	-0.31213	-0.264182	0.0303333
SP59452	Lymph-BNHL	no	yes			Wild type	Other	NA	290.995	595.24	-1.03248	1	76	NA	NA	NA	-0.313567	1.55529	-0.725453	1.34388	2.09381	-0.169077	-1.19586	1.24674	-0.616941	0.0893333
SP59456	Lymph-BNHL	yes	yes			Wild type	Other	2.46063	896.098	611.442	0.551442	0	139	2	0.0114441	0	0.294966	0.15452	0.876843	0.270058	0.123463	0.283092	0.659957	-0.621086	0.712186	0.0773333
SP59460	Lymph-BNHL	yes	yes			Wild type	Other	0.446284	1036.02	663.847	0.642135	1	52	14	0.111775	0	-0.934375	0.440024	0.787633	-0.519939	1.63818	-0.372078	0.378474	-1.32403	0.270458	0.072
SP59464	Lymph-BNHL	yes	yes			Wild type	Other	0.169336	522.076	555.352	-0.0891411	0	38	8	0.0540189	0	-0.105851	-0.603101	-0.203088	0.591135	0.754852	0.304669	-0.570777	-0.737076	-0.32688	0.0196667
SP115057	Lymph-CLL	yes	yes			Wild type	Other	0.0942122	237.003	502.587	-1.08447	0	29	NA	NA	NA	0.870516	0.249569	0.790723	-0.30182	0.00100856	0.717216	0.453391	-0.263577	0.00758987	0.047
SP115060	Lymph-CLL	yes	yes			Wild type	Other	0.0272386	953.143	623.942	0.611281	0	25	NA	NA	NA	-0.478435	1.03013	-0.154285	0.356815	1.00796	-0.32413	-1.52666	0.300196	0.673727	0.0866667
SP115064	Lymph-CLL	yes	yes			Wild type	Other	0.00317835	650.496	694.215	-0.0938409	0	21	NA	NA	NA	0.068919	0.375524	-0.174387	0.245916	-1.73245	0.625187	0.106125	0.605277	-0.932945	0.134667
SP115070	Lymph-CLL	yes	yes			Wild type	Other	0	248.353	558.926	-1.17026	0	32	0	0	0	0.523751	0.840982	-0.368062	0.66896	0.661508	0.363249	-0.237705	0.88254	-0.111168	0.0686667
SP115073	Lymph-CLL	yes	yes			Wild type	Other	0	464.373	671.272	-0.531613	0	38	NA	NA	NA	0.499637	-0.182392	-0.464227	-0.818018	-0.416675	-0.0213758	0.997386	0.0952342	0.013827	0.00266667
SP115085	Lymph-CLL	yes	yes	ATRX_DAXX_non_trunc		ATRX_DAXX_non_trunc	Other	0.0549921	546.75	617.456	-0.175454	0	34	0	0	0	1.04762	-0.110499	0.0453718	2.17747	1.11475	1.64996	0.816871	0.594249	0.452721	0.105333
SP115089	Lymph-CLL	yes	yes			Wild type	Other	0.011804	871.021	578.887	0.589427	0	25	6	0.0484987	0	0.369009	1.03548	0.1417	0.448904	0.635323	0.287972	-0.647417	-0.707227	0.485614	0.0736667
SP115093	Lymph-CLL	yes	yes			Wild type	Other	0.0123473	490.18	650.381	-0.407975	0	38	0	0	0	0.926365	0.325329	-0.238959	-1.42035	-0.0935243	0.847383	0.420642	0.43525	-0.95324	0.102667
SP115097	Lymph-CLL	yes	yes			Wild type	Other	0.0068298	301.044	266.573	0.175447	0	29	NA	NA	NA	-1.28472	-1.29451	0.389088	0.323092	-0.108891	0.443581	0.492793	0.291045	-0.120426	0.021
SP115099	Lymph-CLL	yes	yes			Wild type	Other	0	585.666	958.385	-0.710528	0	28	2	0.0154005	0	-0.318448	-0.102266	0.301816	1.89111	0.654856	0.627277	0.10991	0.173633	-0.747266	0.0353333
SP115102	Lymph-CLL	yes	yes	ATRX_DAXX_non_trunc		ATRX_DAXX_non_trunc	Other	0.0860196	208.892	390.247	-0.901627	0	22	NA	NA	NA	1.17514	0.232261	-0.758739	0.287908	0.641831	1.01044	0.930265	-0.0109543	0.0306302	0.02
SP115105	Lymph-CLL	yes	yes			Wild type	Other	0.0144519	237.282	680.582	-1.52017	0	32	NA	NA	NA	0.548615	-2.66824	0.627396	0.127025	1.56844	-0.526424	1.08394	-0.0487487	-0.108316	0.0333333
SP115108	Lymph-CLL	no	yes			Wild type	Other	NA	483.102	453.525	0.0911454	0	112	NA	NA	NA	-0.392658	-0.0341352	-0.157266	0.537129	0.0451237	-0.22267	-0.264581	0.66626	-0.789307	0.025
SP115111	Lymph-CLL	yes	yes			Wild type	Other	0	739.222	474.421	0.639841	0	36	NA	NA	NA	1.35273	0.30025	-0.0450588	-0.0219369	-0.379385	-0.227823	-0.740031	0.183111	-0.369966	0.0363333
SP115114	Lymph-CLL	yes	yes			Wild type	Other	0.00581014	679.399	593.229	0.195668	0	41	NA	NA	NA	-0.884728	0.942525	0.402044	1.46628	0.890294	-0.0989784	0.587496	-0.279048	-0.0349554	0.0113333
SP115117	Lymph-CLL	yes	yes			Wild type	Other	0	779.056	424.252	0.876804	0	32	NA	NA	NA	0.063153	0.709152	0.345353	-0.0839928	0.62255	0.129878	-0.580668	0.109371	0.0331618	0.037
SP115125	Lymph-CLL	yes	yes			Wild type	Other	0.0373731	206.059	644.872	-1.64596	0	30	NA	NA	NA	1.36648	-0.548896	0.269644	2.51316	-0.0404527	0.449905	0.646874	-0.43816	0.3706	0.127
SP115128	Lymph-CLL	yes	yes			Wild type	Other	0	503.13	437.086	0.203015	0	9	NA	NA	NA	-0.516577	0.236413	0.0250673	-0.444598	0.0898788	0.409607	0.0229814	0.551983	-0.0486318	0.0226667
SP115131	Lymph-CLL	yes	yes			Wild type	Other	0	527.249	538.001	-0.0291228	0	49	NA	NA	NA	-0.0192384	-0.271637	-0.34213	1.30321	0.343836	0.26007	-0.687585	-0.396677	-0.708825	0.0223333
SP116728	Lymph-CLL	no	yes			Wild type	Other	NA	255.865	490.299	-0.93828	0	28	NA	NA	NA	2.49568	0.105248	0.514255	0.427238	-0.0415553	0.780872	-0.367966	0.605041	-0.355352	0.0183333
SP116730	Lymph-CLL	yes	yes			Wild type	Other	0.00526672	502.28	592.18	-0.237543	0	28	NA	NA	NA	-0.165265	0.650677	-0.517205	-0.114865	0.377512	0.151411	-0.603402	-0.619758	-0.0329535	0.00766667
SP116732	Lymph-CLL	yes	yes			Wild type	Other	0.0058162	721.725	504.491	0.516621	0	39	NA	NA	NA	0.244252	-0.0366466	0.186269	-0.210164	0.101692	0.60631	0.112009	-0.417676	-0.0990911	0.044
SP116734	Lymph-CLL	yes	yes			Wild type	Other	0	1189.15	502.163	1.2437	0	27	NA	NA	NA	1.4582	0.967343	-0.519224	-0.260504	1.36302	-0.265627	0.174946	-0.0128581	0.323401	0.0546667
SP116736	Lymph-CLL	no	yes			Wild type	Other	NA	339.733	679.386	-0.999829	0	6	NA	NA	NA	0.156925	0.0644672	0.438507	0.132547	0.477343	0.543551	0.080014	-1.22962	-0.651284	0.04
SP116738	Lymph-CLL	no	yes			Wild type	Other	NA	227.227	421.155	-0.890216	0	25	NA	NA	NA	-1.86785	1.03612	-0.0246148	-0.266148	-1.08395	-0.185512	0.200477	0.710953	-1.26431	0.257
SP116740	Lymph-CLL	yes	yes			Wild type	Other	0	493.965	550.918	-0.157431	0	30	NA	NA	NA	-0.303569	-0.187011	-0.0922753	-0.605578	-0.61413	0.568346	0.234743	-0.19448	-0.826126	0.0523333
SP116744	Lymph-CLL	yes	yes			Wild type	Other	0.0201712	239.838	501.078	-1.06297	1	42	NA	NA	NA	1.07924	0.318639	0.338241	NA	-0.755565	0.341299	0.931137	1.0259	0.27059	0.0766667
SP116746	Lymph-CLL	no	yes			Wild type	Other	NA	651.539	311.358	1.06528	0	27	NA	NA	NA	-0.634709	1.17354	0.147573	-0.475451	0.82334	-0.319194	-0.492249	0.519624	-0.37994	0.0426667
SP116748	Lymph-CLL	no	yes			Wild type	Other	NA	124.949	407.641	-1.70597	0	40	NA	NA	NA	NA	-0.215833	0.489252	NA	0.111126	-0.501957	-0.950238	0.908692	-1.02871	0.175
SP116750	Lymph-CLL	no	yes			Wild type	Other	NA	1177.79	974.636	0.273147	0	33	NA	NA	NA	-1.78393	-0.906571	0.278121	-0.515992	-0.644385	-0.67043	-1.16552	-0.302565	0.0401991	0.011
SP116752	Lymph-CLL	yes	yes			Wild type	Other	0.00499536	207.403	432.893	-1.06157	0	34	NA	NA	NA	0.537399	-0.609397	-0.281881	0.764429	0.496028	0.521257	-0.690972	0.247263	-0.122307	0.0626667
SP116754	Lymph-CLL	yes	yes			Wild type	Other	0	313.934	438.611	-0.482481	0	46	NA	NA	NA	-0.606936	-0.399027	-0.0562789	0.535317	-1.20548	0.194901	0.387239	0.523422	-0.988693	0.0976667
SP116756	Lymph-CLL	no	yes			Wild type	Other	NA	420.501	450.433	-0.0992064	0	23	NA	NA	NA	-0.671122	-0.944828	-0.18366	-0.537597	-1.06508	0.0422053	0.0175657	0.583973	-0.669197	0.0283333
SP116758	Lymph-CLL	yes	yes			Wild type	Other	0	516.361	456.964	0.1763	0	29	NA	NA	NA	-0.330919	-0.0136311	0.106786	0.0167962	-0.19228	1.33478	0.240239	0.979073	-0.311281	0.0766667
SP116760	Lymph-CLL	no	yes			Wild type	Other	NA	464.271	424.541	0.129062	0	42	NA	NA	NA	-0.330921	0.441527	-0.386747	-0.445205	-0.450723	0.0196658	0.818428	0.973917	-0.0822701	0.0136667
SP116764	Lymph-CLL	yes	yes			Wild type	Other	0.0176349	244.41	487.52	-0.996158	0	29	NA	NA	NA	-0.223306	-0.308751	-0.361035	0.5909	-1.14093	0.960451	0.433887	1.47497	-0.612396	0.0686667
SP116766	Lymph-CLL	yes	yes			Wild type	Other	0	178.822	531.122	-1.57052	0	43	NA	NA	NA	1.71793	-0.16047	0.0817073	1.68138	0.545617	1.18903	-0.199777	-0.502716	-1.25206	0.286667
SP116768	Lymph-CLL	no	yes			Wild type	Other	NA	388.053	452.48	-0.221598	0	38	NA	NA	NA	0.172335	0.744084	-0.190442	0.477356	0.0492042	0.040299	1.08521	-0.484284	-0.136204	0.008
SP116770	Lymph-CLL	no	yes		TERTp_mut	TERTp_mut	TERT_mod	NA	217.084	418.616	-0.947374	0	42	NA	NA	NA	0.469526	-0.0510761	0.40094	NA	1.32538	0.60817	0.564231	0.298363	-0.603577	0.0156667
SP116772	Lymph-CLL	yes	yes			Wild type	Other	0.0602209	178.566	438.892	-1.29741	0	33	NA	NA	NA	-1.74856	0.166328	0.0823544	-0.0795529	-1.185	0.309069	-1.38067	0.560573	-0.238944	0.0716667
SP116774	Lymph-CLL	yes	yes			Wild type	Other	0	457.671	361.834	0.338986	0	25	NA	NA	NA	-0.438963	0.428	-0.509117	0.248338	-0.692015	0.878928	-0.986103	-0.0983953	-0.754671	0.0636667
SP116776	Lymph-CLL	no	yes			Wild type	Other	NA	282.496	520.058	-0.880441	0	41	NA	NA	NA	-1.14079	-1.16062	0.0646014	1.9196	1.07197	0.621397	0.361865	-0.552098	0.169628	0.0206667
SP116780	Lymph-CLL	no	yes			Wild type	Other	NA	250.111	436.307	-0.802776	0	26	NA	NA	NA	0.393601	-0.325864	0.0513477	-0.422562	0.014819	0.688415	0.787033	-0.056956	0.12273	0.01
SP116782	Lymph-CLL	yes	yes			Wild type	Other	0	391.998	415.351	-0.0834846	0	30	NA	NA	NA	-0.319866	0.603089	-0.117881	-0.277185	1.78478	0.358129	0.27488	-0.103673	-0.104326	0.023
SP13278	Lymph-CLL	yes	yes			Wild type	Other	0.0292621	57.1948	108.86	-0.928512	0	30	9	0.0376733	0	NA	-0.850537	-0.91346	0.00150425	NA	1.37376	NA	1.12138	-0.432412	NA
SP13279	Lymph-CLL	no	yes			Wild type	Other	NA	63.9655	581.28	-3.18387	0	41	NA	NA	NA	NA	NA	-0.431753	NA	NA	-0.95703	-1.85422	NA	-2.73224	NA
SP13280	Lymph-CLL	yes	yes			Wild type	Other	0.0159156	82.8163	136.251	-0.718278	0	25	11	0.0854549	0	NA	1.66245	-0.847903	-0.154683	0.419459	-1.74915	-1.03389	-1.47878	-0.664868	0.0113333
SP13281	Lymph-CLL	yes	yes			Wild type	Other	0.0209471	2891.57	1333.62	1.1165	0	31	NA	NA	NA	0.57779	-0.0751018	-0.202551	1.00366	-0.339989	-0.707996	-1.50022	-0.573794	-0.172761	0.0266667
SP13283	Lymph-CLL	yes	yes			Wild type	Other	0.0275055	232.597	509.65	-1.13168	0	32	NA	NA	NA	-0.385973	-0.343243	0.270296	1.72637	0.780938	0.905993	-0.293752	-0.826239	-0.0372794	0.049
SP13291	Lymph-CLL	yes	yes			Wild type	Other	0.0511061	119.927	457.283	-1.93093	0	31	5	0.05765	0	0.488789	-0.462671	0.258004	NA	1.01287	0.453183	-1.09245	0.805569	-0.716111	0.189333
SP13293	Lymph-CLL	yes	yes			Wild type	Other	0.123001	625.117	811.073	-0.375705	0	34	NA	NA	NA	-1.98267	0.191859	-0.793715	-1.70801	-0.0232116	0.366777	-0.51724	-0.22609	0.168732	0.00533333
SP13297	Lymph-CLL	yes	yes			Wild type	Other	0.0199994	619.618	1222.67	-0.980584	0	34	NA	NA	NA	-2.02681	-0.17492	0.345518	0.962117	-1.75311	0.149539	-3.29724	-1.02632	-0.189281	0.0463333
SP13299	Lymph-CLL	yes	yes			Wild type	Other	0.0117365	522.814	1135.73	-1.11926	0	178	NA	NA	NA	-1.19364	-1.42465	-0.0990465	-0.848306	-0.520683	0.0578694	0.0519592	-0.312943	0.0049077	0.057
SP13307	Lymph-CLL	no	yes			Wild type	Other	NA	109.022	459.485	-2.07539	0	41	NA	NA	NA	-0.793277	1.05912	-0.654212	1.63625	NA	0.594765	0.117641	-0.0860487	-0.245702	NA
SP13311	Lymph-CLL	yes	yes			Wild type	Other	0	198.404	898.899	-2.17972	0	26	17	0.208878	0	-0.854786	0.774989	-0.854327	0.271977	0.873223	0.38205	-0.176285	0.156613	-0.234746	0.173333
SP13315	Lymph-CLL	yes	yes			Wild type	Other	0.0229299	333.837	522.776	-0.647051	0	7	NA	NA	NA	-1.71242	-0.405613	0.991132	-1.16514	-0.181552	-0.657016	-0.283952	-1.39434	-0.152473	0.00566667
SP13317	Lymph-CLL	yes	yes			Wild type	Other	0	623.48	1387.85	-1.15443	0	28	NA	NA	NA	NA	-0.657033	-0.0768023	1.57041	-1.42123	0.304235	-0.355025	-0.77855	0.217347	0.126333
SP13319	Lymph-CLL	yes	yes			Wild type	Other	0.0142442	262.7	814.898	-1.6332	0	7	1	0.0112937	0	0.836518	0.0777204	0.0353007	-1.01288	0.154823	-0.0252028	-0.264293	0.478596	-0.464935	0.099
SP13323	Lymph-CLL	yes	yes			Wild type	Other	0.0650126	203.427	411.041	-1.01477	0	26	11	0.146735	0	-2.35314	1.30024	-0.663767	0.724802	1.48243	0.944881	0.22596	-0.0503439	-1.05707	0.150667
SP13325	Lymph-CLL	yes	yes			Wild type	Other	0	1267.21	1187.23	0.0940512	0	38	19	0.252029	0	-0.972598	-0.180712	-0.0297128	1.01782	-1.20491	-0.250933	-0.198382	-0.539969	-0.417428	0.0343333
SP13327	Lymph-CLL	no	yes			Wild type	Other	NA	216.571	323.639	-0.579546	0	43	NA	NA	NA	-0.774852	-0.235322	-0.1673	0.967572	-0.628213	0.894304	-0.73253	0.887421	0.292141	0.019
SP13331	Lymph-CLL	yes	yes			Wild type	Other	0	739.151	452.939	0.706554	0	30	171	2.25407	0	-0.0446749	1.83238	-0.385667	0.199379	1.10481	0.312874	-0.46317	-0.109412	0.102593	0.0416667
SP13339	Lymph-CLL	yes	yes			Wild type	Other	0.0116112	296.976	409.358	-0.463018	0	27	NA	NA	NA	0.317602	-0.613328	0.205923	0.96592	-0.719995	0.684739	-0.00799562	0.102873	-1.69163	0.391
SP13347	Lymph-CLL	yes	yes			Wild type	Other	0.00846274	255.209	693.48	-1.44218	0	52	11	0.139548	0	-2.46283	-1.63302	-0.735175	0.702179	1.01987	0.669777	-0.896844	0.8328	0.157707	0.062
SP13359	Lymph-CLL	yes	yes			Wild type	Other	0	330.69	752.726	-1.18665	0	29	1	0.0160245	0	-0.820465	0.595263	-0.280911	1.17214	0.138106	0.0755054	0.680707	-0.836434	-0.673696	0.0556667
SP13361	Lymph-CLL	yes	yes			Wild type	Other	0.0151627	791.701	1086.98	-0.457299	0	32	26	0.350369	0	-2.30768	0.352098	-0.565951	-1.03903	0.864797	0.46672	-2.17131	-0.308432	0.2889	0.036
SP13363	Lymph-CLL	yes	yes			Wild type	Other	0.00347125	235.674	413.773	-0.812047	0	32	2	0.0199457	0	-0.212916	0.238469	-0.208947	0.95342	-0.590914	0.887812	-0.769804	0.709344	-1.67492	0.328667
SP13365	Lymph-CLL	no	yes			Wild type	Other	NA	247.094	516.549	-1.06385	0	26	NA	NA	NA	0.497153	-0.481997	-0.0405808	0.0860526	0.947828	0.293146	-0.795433	0.154163	0.328642	0.0743333
SP13367	Lymph-CLL	yes	yes			Wild type	Other	0	969.267	425.068	1.1892	0	31	219	3.17625	0	-0.413774	-0.846722	-0.0943154	-0.519898	1.48359	-0.83886	-0.19269	0.707096	0.173432	0.0396667
SP13379	Lymph-CLL	yes	yes			Wild type	Other	0.0334856	213.823	689.762	-1.68968	0	26	2	0.024797	0	-0.788731	1.36173	-0.259206	-1.10297	1.00443	0.455278	0.815007	0.259155	-1.7787	0.455
SP13399	Lymph-CLL	yes	yes			Wild type	Other	0.0630129	243.157	391.675	-0.68777	0	27	25	0.291061	0	NA	-0.233512	-0.119198	0.257244	1.26092	0.0656407	0.661528	1.52658	0.0785609	0.0343333
SP13421	Lymph-CLL	yes	yes			Wild type	Other	0	383.31	712.005	-0.893374	0	29	2	0.0230072	0	-0.492763	1.7741	0.251076	1.48648	1.75084	0.664124	0.655591	-0.420846	0.47791	0.0576667
SP13433	Lymph-CLL	yes	yes			Wild type	Other	0	301.524	456.903	-0.599613	0	32	0	0	0	-2.10375	-1.39871	0.151944	0.587415	1.53002	-0.0407306	0.684816	-0.185969	0.741041	0.023
SP13442	Lymph-CLL	yes	yes			Wild type	Other	0	481.067	684.575	-0.508971	1	25	1	0.0114408	0	-0.146963	1.32663	-0.264896	1.27932	-0.0318333	0.342479	-0.241877	-0.910082	0.121722	0.0306667
SP13478	Lymph-CLL	no	yes			Wild type	Other	NA	418.329	900.211	-1.10562	0	30	NA	NA	NA	0.333112	-0.438574	-0.53022	0.357204	-0.133857	0.790033	-0.202681	0.301911	-1.41715	0.281
SP13481	Lymph-CLL	yes	yes			Wild type	Other	0.0430489	304.671	417.01	-0.452831	0	31	0	0	0	0.187412	0.281	-0.149057	0.742004	-0.387647	0.884024	0.518294	-0.0255835	-0.136719	0.01
SP13487	Lymph-CLL	yes	yes			Wild type	Other	0.0104889	285.996	535.285	-0.904312	0	29	0	0	0	NA	1.30932	0.142661	-0.642554	1.25614	-0.326412	0.367348	0.336487	0.0530684	0.0216667
SP13490	Lymph-CLL	yes	yes			Wild type	Other	0.0734273	103.092	734.947	-2.83371	0	71	1	0.00790501	0	NA	-0.585568	0.512628	0.319838	1.87626	0.565565	-1.72737	-0.113678	0.365868	0.211667
SP13509	Lymph-CLL	yes	yes			Wild type	Other	0.079127	207.034	959.322	-2.21215	0	37	0	0	0	-0.322257	0.813258	-0.247189	NA	0.847123	0.541639	0.139373	0.00555043	0.316634	0.205667
SP13514	Lymph-CLL	yes	yes			Wild type	Other	0	474.161	539.877	-0.187254	0	32	0	0	0	-1.42093	-0.231009	0.766707	-0.732124	-0.72897	-0.448972	2.99672	-0.129295	-1.34565	0.689667
SP13539	Lymph-CLL	yes	yes			Wild type	Other	0.00559792	343.329	719.475	-1.06735	0	45	0	0	0	-0.876321	-0.618421	0.0931415	0.526468	0.0856123	0.444003	-0.908428	0.0899471	0.224699	0.085
SP13594	Lymph-CLL	yes	yes			Wild type	Other	0.0153746	1016.02	664.755	0.612032	0	34	NA	NA	NA	-0.306246	-0.513178	-0.314498	-0.590037	1.46198	-0.0563609	0.153068	0.2183	-0.516034	0.0463333
SP13619	Lymph-CLL	yes	yes			Wild type	Other	0.0270098	186.989	406.274	-1.1195	0	36	NA	NA	NA	NA	-0.390361	0.0654977	1.14351	0.138154	0.245295	-0.734624	-0.125374	0.00165564	0.048
SP13624	Lymph-CLL	yes	yes			Wild type	Other	0.0313486	331.243	759.937	-1.19799	0	30	NA	NA	NA	0.738878	-0.35616	-0.385551	-0.484343	-0.879464	0.702415	-0.475451	0.373055	-0.151315	0.065
SP13671	Lymph-CLL	yes	yes			Wild type	Other	0.0054455	172.295	342.655	-0.991878	0	30	NA	NA	NA	0.0763788	0.183151	0.116613	1.10247	-0.648964	1.27966	-1.44528	-0.616932	-0.258181	0.054
SP13677	Lymph-CLL	yes	yes			Wild type	Other	0.0741551	114.748	390.154	-1.76557	0	29	2	0.016502	0	NA	1.5382	-0.0319244	0.557133	0.471933	-0.440628	0.474474	-1.93027	0.598923	0.23
SP13683	Lymph-CLL	no	yes			Wild type	Other	NA	804.76	735.295	0.130236	0	40	NA	NA	NA	-1.77881	-0.947589	-0.365132	-0.871978	-0.370337	-0.541951	-0.809908	-0.722165	-0.614443	0.0103333
SP96834	Lymph-CLL	no	yes			Wild type	Other	NA	226.166	371.926	-0.717634	0	29	NA	NA	NA	0.0377767	-1.10523	0.361731	1.88525	1.19611	0.56773	0.327844	0.239141	-0.0555394	0.0113333
SP96882	Lymph-CLL	no	yes			Wild type	Other	NA	262.627	358.795	-0.450143	0	85	NA	NA	NA	1.10622	-0.66553	0.386308	0.646994	-1.51743	0.481396	-0.0480263	1.05355	-0.335575	0.0536667
SP96888	Lymph-CLL	no	yes			Wild type	Other	NA	252.373	518.52	-1.03884	0	28	NA	NA	NA	-0.677958	-1.45958	-0.427821	-0.706966	0.577955	0.495818	0.418116	0.527628	-0.617309	0.0423333
SP108998	Myeloid-AML	no	yes			Wild type	Other	NA	519.406	598.507	-0.204505	0	27	NA	NA	NA	0.157641	0.115401	-0.0988517	0.315073	-0.271791	-0.209398	0.182594	-0.401653	0.84334	0.0413333
SP108999	Myeloid-AML	no	yes			Wild type	Other	NA	181.774	1985.1	-3.44899	0	293	NA	NA	NA	-3.87206	-3.89375	-0.0363713	-3.08618	-1.3146	0.754633	-3.60679	-0.818974	0.545365	0.348333
SP109001	Myeloid-AML	no	yes			Wild type	Other	NA	447.803	443.32	0.0145166	0	12	NA	NA	NA	-1.37882	0.112887	0.274397	-1.39258	0.551718	0.778511	0.489468	0.522073	0.873344	0.0556667
SP109002	Myeloid-AML	no	yes			Wild type	Other	NA	697.736	665.693	0.067824	0	10	NA	NA	NA	0.243036	-0.298019	-0.0975187	-0.814893	0.634429	1.10268	0.881155	0.365389	0.341479	0.052
SP109003	Myeloid-AML	no	yes			Wild type	Other	NA	516.673	674.259	-0.384052	0	278	NA	NA	NA	0.901404	-0.181801	-0.147565	0.406779	0.217712	0.123688	-4.37481	-0.910842	-0.0826082	0.0376667
SP109006	Myeloid-AML	no	yes			Wild type	Other	NA	436.045	542.092	-0.314061	0	195	NA	NA	NA	-0.0129632	-0.0994052	-0.616012	0.248248	-0.0366985	-0.266627	-0.517989	-1.10346	1.21469	0.0513333
SP109007	Myeloid-AML	no	yes			Wild type	Other	NA	205.888	694.498	-1.75411	0	7	NA	NA	NA	0.486299	-0.759659	0.200695	1.24123	1.11089	0.523756	0.548266	0.193765	0.840057	0.235333
SP127706	Myeloid-AML	no	yes			Wild type	Other	NA	379.481	1001.21	-1.39965	0	342	NA	NA	NA	-0.964209	-1.6551	0.475527	-0.273432	-0.886355	0.517275	-2.42576	-1.62638	-0.78396	0.234
SP101515	Ovary-AdenoCA	no	yes			Wild type	Other	NA	613.009	602.577	0.0247628	1	478	NA	NA	NA	-0.333491	0.96722	-0.507025	0.953078	-0.542019	-0.329107	-0.928971	-0.157768	0.960053	0.257333
SP101519	Ovary-AdenoCA	no	yes			Wild type	Other	NA	503.528	584.501	-0.215132	0	269	NA	NA	NA	0.40751	-0.852786	0.38536	0.75759	-2.45071	0.609102	-0.122943	-0.472246	-0.11445	0.0616667
SP101521	Ovary-AdenoCA	no	yes			Wild type	Other	NA	652.338	869.659	-0.414831	1	866	NA	NA	NA	-1.1111	-1.05369	0.354858	-1.47854	-0.518518	-1.22291	-0.926575	-0.770109	1.0406	0.361333
SP101523	Ovary-AdenoCA	no	yes			Wild type	Other	NA	342.385	932.847	-1.44602	1	636	NA	NA	NA	-0.229678	0.654247	-0.201694	0.663281	-1.42181	-0.248086	0.000575914	0.854373	-0.0808006	0.376
SP101526	Ovary-AdenoCA	no	yes			Wild type	Other	NA	331.269	678.206	-1.03372	0	811	NA	NA	NA	0.253187	-0.136375	0.620407	-1.05109	0.93637	0.149038	-0.0449968	-1.6537	0.347477	0.441
SP101528	Ovary-AdenoCA	no	yes			Wild type	Other	NA	561.819	565.631	-0.0097541	0	252	NA	NA	NA	2.81855	-0.637633	0.437872	0.866501	0.674458	0.54818	-0.640461	1.61893	0.307783	0.056
SP101532	Ovary-AdenoCA	no	yes			Wild type	Other	NA	606.462	673.177	-0.150569	1	503	NA	NA	NA	1.29036	0.798328	0.774666	0.524691	1.29105	0.0173868	0.620641	2.1174	0.295843	0.226
SP101536	Ovary-AdenoCA	no	yes			Wild type	Other	NA	501.528	747.572	-0.575882	0	134	NA	NA	NA	-1.82163	-0.306505	0.116967	-0.202071	-0.519186	-0.0243985	-0.853568	-0.502692	-1.21631	0.199333
SP101540	Ovary-AdenoCA	no	yes			Wild type	Other	NA	380.063	679.079	-0.837342	0	473	NA	NA	NA	0.419205	-0.582563	0.39786	-1.0921	0.0592909	-0.376495	-0.433264	-0.193355	-0.124307	0.162333
SP101544	Ovary-AdenoCA	no	yes			Wild type	Other	NA	877.666	636.523	0.463459	0	404	NA	NA	NA	0.00637442	0.0563337	-0.397689	0.280428	-0.919346	0.323017	0.110579	0.159334	-0.0579356	0.225
SP101548	Ovary-AdenoCA	no	yes			Wild type	Other	NA	483.203	929.409	-0.943686	0	316	NA	NA	NA	-0.0486458	0.352875	-0.292849	-1.38623	-2.15658	0.75058	-0.443405	-0.0716237	-0.931636	0.141667
SP101552	Ovary-AdenoCA	no	yes			Wild type	Other	NA	809.022	673.853	0.263745	5	879	NA	NA	NA	-1.2805	-1.0544	0.0878768	-0.0554418	-0.314187	0.72584	0.0617598	-0.525404	0.0137588	0.549333
SP101558	Ovary-AdenoCA	no	yes			Wild type	Other	NA	602.189	830.721	-0.464147	1	524	NA	NA	NA	0.600607	-0.53173	0.966183	-0.348357	-2.19072	-0.317627	-0.0261177	-0.446142	0.216182	0.305
SP101564	Ovary-AdenoCA	no	yes			Wild type	Other	NA	458.822	642.349	-0.485424	1	384	NA	NA	NA	-0.9387	0.203503	0.711929	-0.853572	-0.358996	-0.595179	-0.245083	-0.835315	-0.634353	0.138667
SP101572	Ovary-AdenoCA	no	yes			Wild type	Other	NA	548.638	555.335	-0.0175032	0	295	NA	NA	NA	1.42278	1.12413	0.653244	0.0401423	1.68533	-0.0302434	0.325371	0.405351	-0.139395	0.0673333
SP101576	Ovary-AdenoCA	no	yes			Wild type	Other	NA	410.023	601.545	-0.552968	0	1015	NA	NA	NA	-2.09454	-1.32705	-0.992307	-0.781342	-4.27208	-1.65932	-1.65706	-0.93554	-0.218987	0.300333
SP101580	Ovary-AdenoCA	no	yes			Wild type	Other	NA	404.952	536.409	-0.40558	3	638	NA	NA	NA	-0.456257	2.23465	-0.702236	0.335273	0.301259	-0.587199	-1.017	0.170776	-0.107074	0.435667
SP101584	Ovary-AdenoCA	no	yes			Wild type	Other	NA	2879.22	683.848	2.07393	1	466	NA	NA	NA	0.789258	0.22949	-0.732808	-0.166923	0.262412	-0.00232137	-0.982955	-0.605179	1.25338	0.232
SP101588	Ovary-AdenoCA	no	yes			Wild type	Other	NA	1774.78	871.198	1.02657	0	369	NA	NA	NA	1.72539	0.89037	-0.870907	-1.02879	-1.23403	0.0837177	-1.38281	-0.0348284	0.0644727	0.155
SP101592	Ovary-AdenoCA	no	yes			Wild type	Other	NA	689.012	693.786	-0.00996117	0	583	NA	NA	NA	-2.17779	-1.18356	-0.0296289	-0.679513	-1.5533	-0.0942045	-1.6221	-0.618931	0.205215	0.243
SP101596	Ovary-AdenoCA	no	yes			Wild type	Other	NA	1269.18	663.726	0.935235	0	349	NA	NA	NA	-0.00591045	-0.15036	0.391259	1.51135	0.601007	0.272476	-1.78924	0.0402152	1.06794	0.170667
SP101600	Ovary-AdenoCA	no	yes			Wild type	Other	NA	600.784	530.795	0.178692	1	220	NA	NA	NA	1.21214	0.501589	-0.834655	2.22005	3.02711	0.510093	-0.886579	0.576601	1.37753	0.202667
SP101604	Ovary-AdenoCA	no	yes			Wild type	Other	NA	526.778	555.314	-0.0761081	0	362	NA	NA	NA	-0.679288	-0.532716	-0.204707	-0.337943	-0.0347016	0.664921	-0.18444	0.181822	-0.177084	0.101333
SP101610	Ovary-AdenoCA	no	yes			Wild type	Other	NA	518.356	427.889	0.276708	0	466	NA	NA	NA	1.15752	0.529932	-0.0931383	0.726112	2.36917	0.203531	0.939766	0.38057	1.17512	0.204667
SP101616	Ovary-AdenoCA	no	yes			Wild type	Other	NA	495.073	581.314	-0.231677	0	743	NA	NA	NA	-1.0671	0.0792425	0.337943	-0.72211	-1.04944	0.221172	-0.0996006	-0.537906	0.649788	0.495667
SP101622	Ovary-AdenoCA	no	yes			Wild type	Other	NA	635.898	1156.37	-0.862737	0	761	NA	NA	NA	0.921909	-0.641585	1.07251	0.652309	1.11455	1.82187	1.22706	-0.0462526	-1.29013	0.500333
SP101628	Ovary-AdenoCA	no	yes			Wild type	Other	NA	681.845	752.894	-0.143003	1	476	NA	NA	NA	-1.07329	-0.83062	0.873461	-0.670415	-0.733486	0.804874	1.07983	0.221584	0.631127	0.202667
SP101634	Ovary-AdenoCA	no	yes			Wild type	Other	NA	482.88	480.261	0.00784625	0	629	NA	NA	NA	-1.86217	-1.1878	0.977026	-0.884481	-0.961653	1.65986	0.0708206	-0.385316	-0.218484	0.343
SP101642	Ovary-AdenoCA	no	yes			Wild type	Other	NA	402.857	577.451	-0.519431	1	1293	NA	NA	NA	0.0175155	0.39904	-1.10931	0.411429	0.4221	0.0304426	0.00759972	-1.1259	0.733531	0.647333
SP101648	Ovary-AdenoCA	no	yes			Wild type	Other	NA	364.543	698.638	-0.938458	1	453	NA	NA	NA	-0.970294	-0.809962	-0.0158054	1.64571	-0.693733	-0.122743	0.0964196	-2.29606	-0.100843	0.249
SP101654	Ovary-AdenoCA	no	yes		TERT_amp	TERT_amp	TERT_mod	NA	528.975	798.981	-0.594962	0	444	NA	NA	NA	-0.150387	0.795073	-0.276714	-1.03069	-1.20889	-0.320604	-0.30971	0.294249	0.117177	0.207333
SP101658	Ovary-AdenoCA	no	yes			Wild type	Other	NA	1439.27	618.833	1.21772	0	118	NA	NA	NA	-0.251867	0.0752984	-0.345711	-1.26808	-0.112745	-0.0629504	-1.19446	-0.0779062	-0.66955	0.037
SP101662	Ovary-AdenoCA	no	yes			Wild type	Other	NA	724.233	580.649	0.318786	1	305	NA	NA	NA	-0.899618	-0.722089	-0.687517	-0.588719	-0.797323	0.253171	-0.612368	-0.585572	-0.865667	0.0976667
SP101666	Ovary-AdenoCA	no	yes			Wild type	Other	NA	652.74	1029.64	-0.657566	1	444	NA	NA	NA	-1.66916	-0.055724	-0.1703	-4.67195	-0.346707	-0.241458	-1.13429	-0.562697	-0.785055	0.187333
SP101670	Ovary-AdenoCA	no	yes			Wild type	Other	NA	307.698	757.829	-1.30035	0	571	NA	NA	NA	-0.811447	-0.882458	1.73384	-0.936897	0.0482928	1.05878	-0.298617	-0.554796	-0.538746	0.349333
SP101674	Ovary-AdenoCA	no	yes			Wild type	Other	NA	1380.79	471.632	1.54976	1	536	NA	NA	NA	2.36593	1.81451	0.477064	-0.258563	-0.134018	0.490027	-0.0177706	0.422966	-0.257764	0.230333
SP101678	Ovary-AdenoCA	no	yes			Wild type	Other	NA	474.005	595.047	-0.328102	0	950	NA	NA	NA	1.31404	1.08151	0.499367	0.562001	0.6518	0.154739	0.419071	0.312439	0.210605	0.414333
SP101686	Ovary-AdenoCA	no	yes			Wild type	Other	NA	474.957	854.968	-0.848074	1	276	NA	NA	NA	-3.57308	-0.703062	-0.0236904	-1.92926	-0.934224	-0.333704	-0.67773	-0.63142	0.191514	0.0616667
SP101690	Ovary-AdenoCA	no	yes			Wild type	Other	NA	572.802	566.672	0.0155207	0	721	NA	NA	NA	-2.62609	-0.0604826	-0.858443	-0.0675039	0.148244	-0.977645	-0.461297	0.23058	1.07108	0.347667
SP101694	Ovary-AdenoCA	no	yes			Wild type	Other	NA	721.762	1063.94	-0.559826	0	383	NA	NA	NA	-2.22364	0.559854	-0.592919	-1.60659	-2.27896	-0.91346	-2.48051	-0.405003	-0.861538	0.132667
SP101700	Ovary-AdenoCA	no	no			Wild type	Other	NA	1206.89	609.625	0.985295	0	164	NA	NA	NA	-1.14769	0.235925	-1.05754	-0.269948	-1.15798	-0.641348	-0.968631	-1.16451	0.607384	0.0933333
SP101708	Ovary-AdenoCA	no	yes			Wild type	Other	NA	382.763	642.913	-0.748171	1	245	NA	NA	NA	-1.63091	0.036487	0.512234	-0.586387	0.14096	0.415321	0.255843	0.372609	1.46519	0.152333
SP101716	Ovary-AdenoCA	no	yes			Wild type	Other	NA	404.356	534.129	-0.401561	0	1024	NA	NA	NA	0.757308	0.279066	8.80426e-05	1.60897	0.151914	-0.165223	-0.148954	0.463682	0.628185	0.439667
SP101724	Ovary-AdenoCA	no	yes		TERT_amp	TERT_amp	TERT_mod	NA	576.569	988.641	-0.777953	0	726	NA	NA	NA	1.96101	1.55339	0.583618	0.27582	1.05894	0.50511	-0.614959	0.470038	1.76439	0.261
SP101732	Ovary-AdenoCA	no	yes	ATRX_DAXX_trunc		ATRX_DAXX_trunc	ATRX_DAXX_trunc	NA	441.749	776.782	-0.814283	2	821	NA	NA	NA	-2.2931	-0.776024	0.0117641	-1.20181	-3.91192	-0.149765	-0.00801902	-2.60836	-1.22612	0.783667
SP101740	Ovary-AdenoCA	no	yes	ATRX_DAXX_trunc		ATRX_DAXX_trunc	ATRX_DAXX_trunc	NA	314.444	630.518	-1.00373	0	1701	NA	NA	NA	-3.31929	0.400101	-0.406534	-2.50099	-1.47778	0.6493	-1.03443	-2.52277	0.237989	0.825333
SP101795	Ovary-AdenoCA	no	yes			Wild type	Other	NA	693.933	694.876	-0.001959	0	1062	NA	NA	NA	-0.251763	-0.351589	-0.185342	0.676611	-0.315793	0.174486	-0.24922	-0.579962	0.38522	0.511667
SP101881	Ovary-AdenoCA	no	yes			Wild type	Other	NA	409.964	500.877	-0.28896	2	668	NA	NA	NA	-0.0387358	-0.253692	-0.115732	1.58224	0.609371	0.985984	0.654938	0.179009	0.927943	0.484333
SP101891	Ovary-AdenoCA	no	yes	ATRX_DAXX_trunc		ATRX_DAXX_trunc	ATRX_DAXX_trunc	NA	580.113	682.623	-0.234754	2	1132	NA	NA	NA	-0.0795098	0.1703	0.367741	-0.0833928	-0.220627	0.33443	0.284117	-0.550843	0.903173	0.851
SP101921	Ovary-AdenoCA	no	yes			Wild type	Other	NA	410.332	733.913	-0.838817	2	197	NA	NA	NA	2.49739	0.599151	1.36957	-0.0523298	-0.100729	0.236411	1.18908	0.00828072	0.481184	0.211333
SP101931	Ovary-AdenoCA	no	yes			Wild type	Other	NA	670.721	615.871	0.123086	1	1274	NA	NA	NA	2.45359	0.864069	-1.27193	-1.61006	-0.481619	-0.13426	-1.13044	1.87967	1.61085	0.504667
SP102015	Ovary-AdenoCA	no	yes			Wild type	Other	NA	362.061	587.34	-0.697961	0	881	NA	NA	NA	3.42417	1.97803	1.57893	1.3391	1.85082	0.0877003	1.10358	1.01221	0.706189	0.268
SP102035	Ovary-AdenoCA	no	yes			Wild type	Other	NA	758.479	881.302	-0.216527	1	429	NA	NA	NA	-2.73952	-1.30721	-0.138623	-2.36457	-0.706076	-0.577486	-1.39028	-0.56132	0.558214	0.226333
SP102045	Ovary-AdenoCA	no	yes			Wild type	Other	NA	327.374	527.746	-0.688904	1	563	NA	NA	NA	0.892889	0.232443	-0.530787	0.623677	NA	-0.0981018	0.542281	0.879178	1.16911	NA
SP102055	Ovary-AdenoCA	no	yes			Wild type	Other	NA	486.854	761.935	-0.64618	0	180	NA	NA	NA	0.842645	-0.596064	0.184224	-1.36589	-0.0126877	0.927857	0.0124975	-0.947831	1.1186	0.0613333
SP102064	Ovary-AdenoCA	no	yes	ATRX_DAXX_non_trunc		ATRX_DAXX_non_trunc	Other	NA	245.088	538.848	-1.13658	2	491	NA	NA	NA	0.439006	-1.00681	-0.176189	0.134799	-0.0337717	-0.60768	0.817207	0.238914	0.242739	0.507333
SP102074	Ovary-AdenoCA	no	yes			Wild type	Other	NA	347.267	578.668	-0.736688	1	621	NA	NA	NA	-0.133994	-0.73623	-0.698688	0.292578	0.288984	0.126357	-0.255427	0.952402	0.400148	0.280333
SP102084	Ovary-AdenoCA	no	yes			Wild type	Other	NA	364.405	342.042	0.0913699	1	389	NA	NA	NA	1.17844	0.476603	-0.828426	-0.68853	-0.0171245	0.180973	-1.04925	-0.361083	-0.0108034	0.146
SP102090	Ovary-AdenoCA	no	yes			Wild type	Other	NA	807.869	583.285	0.469919	1	598	NA	NA	NA	-0.452522	-1.15573	-1.53947	-0.00012432	2.10385	-0.79118	-0.331478	0.405352	1.48908	0.355667
SP102096	Ovary-AdenoCA	no	yes			Wild type	Other	NA	1021.2	513.013	0.993205	0	448	NA	NA	NA	-0.954202	-0.729374	-1.66556	-1.27327	-1.22451	-0.574424	-0.630629	-0.346514	0.491983	0.243
SP102103	Ovary-AdenoCA	no	yes			Wild type	Other	NA	374.656	581.29	-0.633693	0	551	NA	NA	NA	-0.349833	-0.0157925	-1.57349	0.607676	0.412348	-0.537481	-1.1951	0.584169	0.339621	0.165
SP102113	Ovary-AdenoCA	no	yes			Wild type	Other	NA	267.208	592.539	-1.14895	1	540	NA	NA	NA	-0.395222	0.203263	-0.939218	0.362553	-0.234818	-1.13156	-0.67893	0.757182	0.70551	0.495
SP102123	Ovary-AdenoCA	no	yes			Wild type	Other	NA	493.326	379.596	0.378077	0	345	NA	NA	NA	-2.64591	-0.0385068	2.88189	-2.04611	-0.902273	2.41716	1.26797	0.417517	0.992465	0.302333
SP102133	Ovary-AdenoCA	no	yes			Wild type	Other	NA	1100.15	449.903	1.29002	0	377	NA	NA	NA	1.30222	-0.0303689	1.2689	0.630197	-0.0251125	0.468604	0.836526	-0.62082	1.35516	0.171
SP102143	Ovary-AdenoCA	no	yes			Wild type	Other	NA	901.515	665.89	0.437069	1	386	NA	NA	NA	0.920729	1.05055	-0.493261	-0.00759519	1.55728	-0.169679	-0.118279	0.81744	1.08956	0.210333
SP102161	Ovary-AdenoCA	no	yes			Wild type	Other	NA	548.123	791.492	-0.530076	0	214	NA	NA	NA	-0.789445	-0.802159	-0.0451012	0.594933	-0.97518	0.656746	0.155951	-0.696167	0.155848	0.05
SP102168	Ovary-AdenoCA	no	yes			Wild type	Other	NA	350.219	508.442	-0.537825	0	950	NA	NA	NA	0.255938	0.172884	-0.433365	0.457776	0.665637	0.671818	-0.0217354	-0.216354	-0.0720732	0.410333
SP102174	Ovary-AdenoCA	no	yes			Wild type	Other	NA	495.507	565.451	-0.190497	0	1658	NA	NA	NA	0.0306708	0.197879	-0.306574	-0.228775	-0.0682299	0.532337	-0.527788	-0.437873	1.3312	0.699
SP102187	Ovary-AdenoCA	no	yes			Wild type	Other	NA	494.746	577.255	-0.222521	0	533	NA	NA	NA	0.654667	-0.137131	0.144473	0.533244	0.403397	0.333596	-0.543217	-0.0289991	0.994836	0.222333
SP59707	Ovary-AdenoCA	no	yes			Wild type	Other	NA	259.659	587.248	-1.17735	0	73	NA	NA	NA	-0.250345	0.290976	-0.378399	1.09404	0.286481	-0.0354439	-0.410243	0.603612	1.23816	0.156
SP59761	Ovary-AdenoCA	no	yes			Wild type	Other	NA	477.757	483.031	-0.0158379	1	274	NA	NA	NA	-0.707722	0.236493	0.253142	-1.04476	-1.39017	0.131624	-0.0821134	0.0842322	0.58836	0.122667
SP59803	Ovary-AdenoCA	yes	yes			Wild type	Other	0.707062	318.53	615.18	-0.949579	1	362	6	0.0333324	0	-0.0353069	-0.215692	0.317225	1.47774	-0.764231	-0.175511	0.762761	0.716703	0.333314	0.155667
SP59860	Ovary-AdenoCA	yes	yes			Wild type	Other	0.264674	202.334	465.451	-1.20189	0	777	1	0.00587195	0	0.473214	0.202993	0.340644	1.4495	0.450149	-0.182359	-0.451327	-0.921842	0.0447185	0.378667
SP59938	Ovary-AdenoCA	yes	yes			Wild type	Other	0.571218	307.166	453.971	-0.563583	1	534	1	0.00612203	2	-0.0139409	0.100287	0.228808	-0.149742	-0.100984	-0.845247	-0.322476	-0.434269	1.36407	0.299
SP59950	Ovary-AdenoCA	no	yes			Wild type	Other	NA	206.025	557.364	-1.4358	0	657	NA	NA	NA	-0.178251	-0.764115	-0.652453	-0.195701	-1.41033	-0.15733	0.236442	-0.362159	1.30796	0.446667
SP60001	Ovary-AdenoCA	no	yes			Wild type	Other	NA	1819.03	505.763	1.84664	2	506	NA	NA	NA	-0.930297	1.35247	-0.0115247	-0.240039	0.683558	-0.593874	-0.0592053	-0.259211	0.760139	0.442667
SP60243	Ovary-AdenoCA	no	yes			Wild type	Other	NA	623.799	941.492	-0.593868	0	619	NA	NA	NA	-0.469523	0.12802	0.25251	0.193657	-0.528122	-0.356945	0.734712	0.449231	0.645707	0.205667
SP60322	Ovary-AdenoCA	yes	yes			Wild type	Other	0.209359	715.325	779.365	-0.123702	0	407	NA	NA	NA	-0.592995	0.0317081	-0.152212	0.0140951	-0.757754	0.649737	-0.153632	-0.279588	-0.11522	0.186
SP60362	Ovary-AdenoCA	no	yes			Wild type	Other	NA	229.751	532.291	-1.21214	0	255	NA	NA	NA	0.763036	-0.395962	-0.0806123	0.155727	0.0872021	-0.430411	-0.244269	-0.654992	0.672461	0.154667
SP60610	Ovary-AdenoCA	yes	yes			Wild type	Other	0.0599486	211.299	326.781	-0.629039	1	221	5	0.0219202	0	0.0248661	0.25677	0.256025	0.421566	-0.841378	-0.246782	0.957727	-0.107454	0.132072	0.0273333
SP60842	Ovary-AdenoCA	yes	yes			Wild type	Other	0.065069	224.717	490.961	-1.1275	1	594	9	0.0486172	0	0.231779	0.245179	-0.111871	0.70516	-0.367439	-0.362957	0.509454	0.123066	0.0836707	0.384333
SP61343	Ovary-AdenoCA	yes	yes			Wild type	Other	0.23919	287.941	601.049	-1.06171	0	281	9	0.0422369	0	0.531982	0.0227979	-0.657456	-0.671316	-1.08791	-0.360644	-1.34533	0.511283	1.00725	0.248667
SP61453	Ovary-AdenoCA	no	yes			Wild type	Other	NA	347.711	446.246	-0.359951	1	363	NA	NA	NA	0.2083	-0.384294	0.289044	0.618524	-0.268093	0.119394	-0.03457	-0.447841	-0.266221	0.15
SP61703	Ovary-AdenoCA	yes	yes			Wild type	Other	0.128205	319.652	397.578	-0.314738	1	459	5	0.0482058	0	0.129302	-0.766446	0.292234	0.823264	-1.09488	-0.276439	0.071347	-0.900317	0.291799	0.240667
SP61713	Ovary-AdenoCA	no	yes			Wild type	Other	NA	183.405	433.131	-1.23977	0	625	NA	NA	NA	-0.969241	-0.613771	-0.130926	0.719555	-0.974618	-0.0338324	0.735503	-0.321924	0.501279	0.360667
SP62110	Ovary-AdenoCA	no	yes			Wild type	Other	NA	321.982	639.729	-0.99048	0	667	NA	NA	NA	-0.165211	-0.111046	0.541313	0.353163	0.279252	0.485075	-0.305284	-0.603471	0.485679	0.344667
SP62450	Ovary-AdenoCA	no	yes			Wild type	Other	NA	403.196	612.154	-0.602413	0	207	NA	NA	NA	0.664745	0.671227	0.265371	-1.03727	0.73932	0.129108	0.806106	0.0232245	0.786044	0.0563333
SP62616	Ovary-AdenoCA	no	yes			Wild type	Other	NA	1054.07	574.082	0.876642	0	633	NA	NA	NA	-0.22197	-0.410714	-0.269305	-0.883739	-2.1644	-0.792751	-1.57612	-0.618002	0.522611	0.294333
SP63356	Ovary-AdenoCA	no	yes			Wild type	Other	NA	317.904	358.892	-0.174956	0	821	NA	NA	NA	0.077138	-0.239044	0.0918051	0.363259	-0.306433	0.402481	0.576983	0.204577	0.824116	0.340667
SP63546	Ovary-AdenoCA	no	yes	ATRX_DAXX_trunc		ATRX_DAXX_trunc	ATRX_DAXX_trunc	NA	620.1	454.619	0.447842	0	1542	NA	NA	NA	0.304038	0.459455	0.329834	-0.021107	-0.560001	0.661308	0.346094	-0.542708	0.643204	0.818333
SP63716	Ovary-AdenoCA	yes	yes			Wild type	Other	0.848433	649.289	830.855	-0.355736	0	899	1	0.00585259	0	-0.278955	-0.235704	-1.106	-0.150154	-1.02573	-0.379101	-1.54561	0.493563	-0.0113448	0.302667
SP63796	Ovary-AdenoCA	no	yes			Wild type	Other	NA	307.961	504.987	-0.713499	0	433	NA	NA	NA	-0.471831	-0.468744	-0.391727	-0.867502	-0.118203	-1.26481	0.904424	-0.370105	0.112389	0.107
SP63966	Ovary-AdenoCA	yes	yes			Wild type	Other	0.0871358	874.675	456.642	0.937683	0	495	1	0.00421058	0	0.484055	-0.142418	-0.432747	1.34358	-0.0827172	-0.899316	0.0829302	0.351832	0.755775	0.253333
SP64036	Ovary-AdenoCA	yes	yes			Wild type	Other	0.297379	317.42	420.787	-0.406698	0	684	6	0.0377533	0	0.479068	-0.320589	-0.387902	0.422257	0.874109	0.221074	0.32117	0.38786	1.16237	0.311333
SP64296	Ovary-AdenoCA	no	yes			Wild type	Other	NA	269.015	537.22	-0.997823	0	1393	NA	NA	NA	-0.682316	-0.547274	0.236965	0.400839	-0.940279	0.614289	1.06977	-0.826086	0.36511	0.591667
SP64546	Ovary-AdenoCA	yes	yes			Wild type	Other	0.111733	256.097	649.778	-1.34326	1	500	2	0.0105291	0	1.2007	-0.0464824	-0.0215643	0.118629	-1.6469	-0.404851	-0.0524325	-0.289384	1.74475	0.444667
SP64976	Ovary-AdenoCA	yes	yes			Wild type	Other	0.0119265	359.587	471.224	-0.390069	0	164	7	0.0287686	0	-0.168941	-0.385297	-0.539749	-0.635671	0.0320463	-1.4863	-1.40269	-0.452391	0.563004	0.0406667
SP65376	Ovary-AdenoCA	yes	yes			Wild type	Other	1.39415	1614.52	436.864	1.88585	1	1336	2	0.0180209	0	0.624397	-0.142763	-0.333999	0.899302	-0.194441	0.688558	0.618297	0.079395	1.58637	0.593
SP65807	Ovary-AdenoCA	no	yes			Wild type	Other	NA	194.728	676.55	-1.79674	0	424	NA	NA	NA	0.578052	-0.13527	-0.166907	0.455924	-1.30154	0.0185333	2.95921	0.569749	0.190397	0.510667
SP66159	Ovary-AdenoCA	no	yes			Wild type	Other	NA	318.507	438.074	-0.459852	1	527	NA	NA	NA	0.556081	-0.185452	0.324623	1.97282	-1.04632	0.286669	0.211627	0.233518	0.325739	0.288
SP66687	Ovary-AdenoCA	yes	yes			Wild type	Other	0.454839	358.265	519.378	-0.535759	0	224	8	0.0277467	0	-0.439279	0.354096	0.756416	-0.894272	-0.824725	-0.388457	0.757584	-0.23587	2.11736	0.0543333
SP66960	Ovary-AdenoCA	yes	yes			Wild type	Other	0.00407535	213.947	366.032	-0.774716	0	504	4	0.0241212	0	0.812335	-1.24008	0.58952	1.2272	NA	-0.131084	-0.00345341	0.155987	0.334018	NA
SP67346	Ovary-AdenoCA	no	yes			Wild type	Other	NA	429.396	392.526	0.129522	1	402	NA	NA	NA	1.4737	1.01032	-0.292154	0.683354	-0.583047	-0.361857	0.0396943	-0.0641862	2.74838	0.273333
SP67428	Ovary-AdenoCA	yes	yes			Wild type	Other	0.0906923	324.3	492.438	-0.602611	0	503	11	0.0479983	0	-0.658884	-1.10556	0.664594	0.130888	-0.799799	-0.14041	0.400647	0.035989	-0.276335	0.187667
SP67609	Ovary-AdenoCA	no	yes			Wild type	Other	NA	201.229	412.563	-1.03578	0	677	NA	NA	NA	0.487038	-0.581565	0.00825328	0.817355	-0.139241	-0.818602	-1.22483	0.31574	0.945127	0.412333
SP68348	Ovary-AdenoCA	yes	yes			Wild type	Other	0.0203337	263.899	677.7	-1.36066	0	402	1	0.00391333	0	-0.686997	0.600991	0.622437	0.822362	0.163202	0.351269	-0.108229	-0.109654	0.293691	0.367
SP68659	Ovary-AdenoCA	yes	yes			Wild type	Other	0.00729421	189.508	456.583	-1.26862	1	1041	4	0.0239016	0	-2.17608	1.80632	0.205702	2.67171	-1.87799	-0.125353	0.66394	0.712862	0.450911	0.420333
SP68725	Ovary-AdenoCA	yes	yes			Wild type	Other	0.00375283	219.294	540.031	-1.30018	2	344	13	0.144115	1	0.401812	0.53937	0.0531394	0.654929	-0.197895	1.00831	1.82003	0.166988	1.15091	0.400333
SP69077	Ovary-AdenoCA	no	yes			Wild type	Other	NA	235.227	502.429	-1.09487	5	1443	NA	NA	NA	-0.573195	-0.159157	0.236691	-1.4268	-0.0918797	-0.467354	-0.140638	-0.298535	0.750886	0.697
SP69155	Ovary-AdenoCA	no	yes			Wild type	Other	NA	531.013	548.736	-0.047366	0	312	NA	NA	NA	1.03941	1.06009	0.719873	-0.769287	-0.0978778	0.758058	1.21926	0.202856	0.580835	0.0723333
SP107770	Panc-AdenoCA	no	yes			Wild type	Other	NA	410.306	679.487	-0.727746	0	97	NA	NA	NA	0.174322	-0.133663	-0.0125666	-0.0427165	0.727787	0.296601	-0.113807	-0.669661	-0.385575	0.026
SP107774	Panc-AdenoCA	no	yes			Wild type	Other	NA	438.14	1110.79	-1.34213	0	51	NA	NA	NA	-0.592554	0.00135359	0.519381	1.15295	-0.30288	0.529801	0.5258	0.263069	-0.119732	0.0343333
SP107781	Panc-AdenoCA	no	yes		TERT_amp	TERT_amp	TERT_mod	NA	593.385	609.892	-0.0395836	1	159	NA	NA	NA	1.18143	1.24969	0.0419231	0.067699	0.169013	-0.0756282	-0.0282446	0.184543	1.03736	0.068
SP107784	Panc-AdenoCA	no	yes			Wild type	Other	NA	502.715	703.02	-0.483825	4	439	NA	NA	NA	0.104598	0.31612	1.24372	-0.872004	0.653188	0.154562	0.935789	-0.209746	-0.00203211	0.409667
SP107786	Panc-AdenoCA	no	yes			Wild type	Other	NA	434.338	750.649	-0.789322	0	342	NA	NA	NA	-0.91376	-0.396629	1.09972	-0.237929	0.615636	0.311335	0.981134	1.15825	-0.362328	0.0836667
SP107805	Panc-AdenoCA	no	yes			Wild type	Other	NA	551.18	779.256	-0.499573	1	218	NA	NA	NA	-0.878807	-0.285103	1.18544	-0.194855	-0.535932	0.55336	1.17828	0.31345	0.0849586	0.0256667
SP107813	Panc-AdenoCA	no	yes			Wild type	Other	NA	327.673	712.541	-1.12072	2	259	NA	NA	NA	0.264352	0.184841	0.00101109	0.451696	0.406181	0.0276578	0.294777	-0.764549	-0.256447	0.247333
SP107874	Panc-AdenoCA	no	yes			Wild type	Other	NA	628.979	1225.87	-0.962717	0	168	NA	NA	NA	0.0494807	0.115361	0.621658	0.582326	0.95921	0.302266	-0.0967003	0.157074	-0.446265	0.0303333
SP107915	Panc-AdenoCA	no	yes			Wild type	Other	NA	401.346	697.644	-0.797644	0	103	NA	NA	NA	-0.274572	0.353079	0.208472	-0.392832	-0.5689	-0.309188	-0.275763	-0.0752376	-0.342598	0.008
SP107920	Panc-AdenoCA	no	yes			Wild type	Other	NA	517.992	1183.06	-1.19152	0	205	NA	NA	NA	-0.640959	0.196806	0.724174	-0.533575	-0.623338	-0.0781114	1.22499	0.232907	-1.09557	0.16
SP107945	Panc-AdenoCA	no	yes			Wild type	Other	NA	626.788	873.519	-0.478861	2	134	NA	NA	NA	-0.170959	0.734973	0.609331	-0.0335194	-0.720421	0.154686	-0.0794335	-0.323307	-0.423917	0.156667
SP107952	Panc-AdenoCA	no	yes			Wild type	Other	NA	557.087	815.737	-0.550202	1	304	NA	NA	NA	0.499349	0.361149	-0.00623821	1.45281	-1.15647	0.337961	0.540474	-0.525311	-0.0471179	0.0636667
SP107956	Panc-AdenoCA	no	yes			Wild type	Other	NA	411.058	832.148	-1.0175	1	226	NA	NA	NA	0.147148	1.00696	0.604429	-0.589535	-1.554	-0.16646	0.0820867	0.206326	-0.118039	0.0916667
SP108017	Panc-AdenoCA	no	yes			Wild type	Other	NA	473.373	861.454	-0.863796	0	230	NA	NA	NA	-0.426244	-0.00217908	0.115469	0.0947028	-0.444904	0.451564	0.461515	-0.0948372	-0.369991	0.0353333
SP108020	Panc-AdenoCA	no	yes			Wild type	Other	NA	512.92	417.383	0.297362	0	141	NA	NA	NA	0.436853	-0.0180714	0.12075	-0.251229	0.672752	-0.338658	-0.160699	-0.300053	-0.192735	0.0156667
SP108033	Panc-AdenoCA	no	yes			Wild type	Other	NA	444.644	712.597	-0.680437	1	254	NA	NA	NA	0.472493	-0.252558	0.492974	-1.0349	-0.652492	-0.445918	0.579559	0.257283	-1.11751	0.164
SP108049	Panc-AdenoCA	no	yes			Wild type	Other	NA	441.955	737.534	-0.738811	2	397	NA	NA	NA	-0.718761	-0.701388	0.327121	-0.855778	-0.617531	0.468587	1.24804	-0.516135	-0.835286	0.374333
SP108059	Panc-AdenoCA	no	yes			Wild type	Other	NA	521.78	636.827	-0.287461	1	126	NA	NA	NA	0.317578	-0.252075	0.595386	-0.46549	-0.782903	0.206425	-0.00368895	-0.444991	-0.861861	0.0816667
SP108065	Panc-AdenoCA	no	yes			Wild type	Other	NA	358.624	1037.01	-1.53189	2	275	NA	NA	NA	-1.81816	-0.891933	0.953788	-1.15094	-0.960132	0.827063	1.19899	-0.864097	-0.705528	0.226
SP108068	Panc-AdenoCA	no	yes			Wild type	Other	NA	442.87	878.802	-0.988656	0	253	NA	NA	NA	0.106749	-0.587491	0.72201	-0.00367206	1.31005	0.697811	0.574134	0.0603493	-0.83857	0.0586667
SP108088	Panc-AdenoCA	no	yes			Wild type	Other	NA	454.737	731.715	-0.686252	0	300	NA	NA	NA	-0.458911	-0.728722	-0.00276617	0.0956613	-0.169284	0.0140623	-0.0172707	-0.498113	-0.430193	0.0263333
SP108123	Panc-AdenoCA	no	yes	ATRX_DAXX_non_trunc		ATRX_DAXX_non_trunc	Other	NA	378.469	458.614	-0.277104	0	359	NA	NA	NA	-0.466615	-0.0832932	0.186889	0.594468	0.332491	-0.00815543	-0.556615	-0.131375	-0.83679	0.0993333
SP110736	Panc-AdenoCA	no	yes			Wild type	Other	NA	611.682	667.171	-0.125275	0	150	NA	NA	NA	0.780073	0.587477	0.281046	-0.0864699	-0.382758	0.425794	1.03646	-0.527174	-0.360057	0.0253333
SP110770	Panc-AdenoCA	no	yes			Wild type	Other	NA	634.835	806.431	-0.345168	0	128	NA	NA	NA	-1.56979	0.154682	0.864556	0.467627	-0.648991	-0.0628031	0.648831	0.093874	-0.266531	0.00166667
SP110779	Panc-AdenoCA	no	yes			Wild type	Other	NA	537.855	637.766	-0.245809	0	273	NA	NA	NA	1.00261	0.108881	-0.0438166	-0.724227	-0.564341	0.459052	0.266912	0.220777	0.0595528	0.0293333
SP110789	Panc-AdenoCA	no	yes			Wild type	Other	NA	519.091	615.89	-0.246684	0	211	NA	NA	NA	1.32563	0.660479	-0.183305	0.00822358	-0.479871	0.658343	1.26817	0.606245	-0.282001	0.033
SP110798	Panc-AdenoCA	no	yes			Wild type	Other	NA	460.23	506.144	-0.137192	2	241	NA	NA	NA	0.58447	0.743401	-0.492039	1.7261	0.764049	0.112648	-0.383124	0.273673	-0.455885	0.236
SP110803	Panc-AdenoCA	no	yes			Wild type	Other	NA	452.421	1015.03	-1.16579	0	128	NA	NA	NA	1.51874	0.434671	-0.253334	0.566502	0.0394449	-0.106187	0.414827	-0.0778174	0.269462	0.0826667
SP110816	Panc-AdenoCA	no	yes			Wild type	Other	NA	385.526	804.932	-1.06204	0	91	NA	NA	NA	0.93629	0.550497	-0.307465	-0.445337	0.181263	-0.0703242	1.21728	0.434989	-0.353231	0.0563333
SP110822	Panc-AdenoCA	no	yes	ATRX_DAXX_non_trunc		ATRX_DAXX_non_trunc	Other	NA	439.45	898.254	-1.03142	0	285	NA	NA	NA	0.878471	-0.315803	-0.518197	0.754537	-1.04829	-0.896291	-0.162091	-0.0648079	-0.439812	0.0756667
SP110824	Panc-AdenoCA	no	yes			Wild type	Other	NA	537.535	834.938	-0.63531	0	118	NA	NA	NA	0.56857	0.51845	-0.0712715	0.263874	0.256052	-0.573365	-0.459702	0.364718	-0.261003	0.0193333
SP116949	Panc-AdenoCA	no	yes			Wild type	Other	NA	350.688	353.973	-0.0134497	1	1033	NA	NA	NA	1.07951	-0.0268919	-1.41842	-0.386761	1.10339	-1.00715	-1.3002	0.486172	0.172819	0.405
SP116950	Panc-AdenoCA	no	yes			Wild type	Other	NA	149.466	1390.41	-3.21762	3	110	NA	NA	NA	0.980568	0.799269	0.721763	0.543915	-1.81508	-2.05503	0.894301	-0.606156	0.560569	0.231333
SP116962	Panc-AdenoCA	no	yes			Wild type	Other	NA	607.541	2673.29	-2.13756	0	42	NA	NA	NA	1.07366	0.154284	0.431584	0.406494	0.589213	-0.875863	0.75199	0.240626	-0.486088	0.148
SP116965	Panc-AdenoCA	no	yes			Wild type	Other	NA	473.615	496.669	-0.0685687	0	798	NA	NA	NA	0.469019	0.714919	-0.159206	-1.38989	-0.166732	-0.658599	-0.86631	0.0523421	0.149198	0.308333
SP116968	Panc-AdenoCA	no	yes			Wild type	Other	NA	140.34	80.1514	0.808128	0	116	NA	NA	NA	-1.37633	-0.33382	1.65727	NA	NA	1.17296	1.39301	-0.692875	-0.356359	NA
SP116985	Panc-AdenoCA	no	yes			Wild type	Other	NA	535.622	1122.51	-1.06743	1	54	NA	NA	NA	-0.358898	-1.01213	0.158606	0.346344	0.119208	-0.337567	-1.09298	0.105758	-0.418617	0.113333
SP117001	Panc-AdenoCA	no	yes			Wild type	Other	NA	88.5603	323.223	-1.8678	2	68	NA	NA	NA	-1.81155	0.552611	0.187553	0.607875	NA	-1.54523	-0.871223	-0.368549	0.616592	NA
SP117002	Panc-AdenoCA	no	yes			Wild type	Other	NA	575.576	526.317	0.129075	1	595	NA	NA	NA	-0.884361	-1.10147	1.58579	-0.419911	-1.30481	1.16153	1.62309	-0.462064	-0.765129	0.332333
SP117037	Panc-AdenoCA	no	no			Wild type	Other	NA	262.764	529.748	-1.01154	2	41	NA	NA	NA	-1.57903	-0.511872	-0.611954	0.0633338	0.18226	1.23753	0.398047	0.158655	-0.086428	0.230333
SP117040	Panc-AdenoCA	no	yes			Wild type	Other	NA	446.703	303.121	0.559421	1	72	NA	NA	NA	-0.485572	-0.391686	-0.764485	-0.945428	-0.757286	-0.364161	1.34017	-0.407879	0.156782	0.0496667
SP117076	Panc-AdenoCA	no	yes			Wild type	Other	NA	286.743	527.322	-0.878925	0	53	NA	NA	NA	-0.941186	-0.632288	-0.0911402	0.378593	-0.898484	-0.679424	-1.22794	-0.200234	-0.441345	0.0156667
SP117158	Panc-AdenoCA	no	yes			Wild type	Other	NA	154.991	298.563	-0.945851	0	92	NA	NA	NA	0.671916	-0.690439	-0.569927	2.754	-0.404545	0.505974	1.33468	-0.211206	-0.671873	0.0216667
SP117164	Panc-AdenoCA	no	yes			Wild type	Other	NA	258.035	339.242	-0.39475	2	208	NA	NA	NA	0.108906	-0.914337	-0.20314	0.00330559	0.473188	0.0450223	-0.286475	-0.0613047	-0.320014	0.227333
SP117165	Panc-AdenoCA	no	yes			Wild type	Other	NA	1104.94	2494.19	-1.1746	0	202	NA	NA	NA	0.717776	-0.775261	0.834395	-0.121014	0.0898679	-0.555282	-0.213793	-0.661947	-0.292194	0.065
SP117201	Panc-AdenoCA	no	yes			Wild type	Other	NA	419.227	291.219	0.525625	0	172	NA	NA	NA	-2.35464	-0.205017	-0.140267	0.90529	-0.816135	-0.0625662	-0.856527	-0.619731	-0.939449	0.0966667
SP117214	Panc-AdenoCA	no	yes			Wild type	Other	NA	208.737	314.703	-0.592301	0	168	NA	NA	NA	1.322	-0.392485	-0.149258	1.88613	1.31129	0.52884	-0.721517	0.796238	-0.268167	0.009
SP117215	Panc-AdenoCA	no	yes			Wild type	Other	NA	506.523	352.811	0.52173	2	454	NA	NA	NA	-1.27701	-0.738438	0.621822	-1.41928	-0.82564	-0.2067	-1.35222	-1.05776	-0.47625	0.231333
SP117216	Panc-AdenoCA	no	yes			Wild type	Other	NA	431.439	2321.8	-2.42802	0	251	NA	NA	NA	-0.58566	0.810778	-1.05078	0.151845	-0.0235555	-0.821851	-0.0357461	0.0624525	-0.319199	0.192667
SP117261	Panc-AdenoCA	no	yes			Wild type	Other	NA	487.531	1153.03	-1.24187	0	106	NA	NA	NA	0.112905	-0.543252	0.195502	-1.19121	-0.831128	-1.09125	-0.908902	-0.611442	-1.07102	0.0806667
SP117290	Panc-AdenoCA	no	yes			Wild type	Other	NA	494.576	1317.59	-1.41364	1	492	NA	NA	NA	0.828667	-0.497507	0.747022	0.996817	1.60257	-1.24999	0.0215474	0.301224	0.696538	0.491667
SP117291	Panc-AdenoCA	no	yes			Wild type	Other	NA	574.2	372.653	0.62372	0	172	NA	NA	NA	0.494072	1.00983	-0.388202	-1.83052	-0.545587	-0.689625	-0.00338324	-0.379931	-0.0648921	0.0246667
SP117309	Panc-AdenoCA	no	yes			Wild type	Other	NA	330.261	744.889	-1.17342	0	112	NA	NA	NA	-0.928747	0.858713	1.53429	-0.0346415	0.704402	-0.47211	0.715909	0.63696	-0.165166	0.0583333
SP117323	Panc-AdenoCA	no	yes			Wild type	Other	NA	212.491	659.716	-1.63444	0	548	NA	NA	NA	-0.819806	0.618611	-0.221562	-0.460997	-1.66478	-0.764914	-1.64505	-0.169974	-0.120554	0.311333
SP117340	Panc-AdenoCA	no	yes			Wild type	Other	NA	196.232	322.823	-0.718184	1	419	NA	NA	NA	-1.64217	-2.44342	0.621948	0.767382	-0.635793	0.468672	0.859092	-0.259145	-0.658877	0.194333
SP117351	Panc-AdenoCA	no	yes			Wild type	Other	NA	361.701	481.284	-0.41209	0	339	NA	NA	NA	-1.96121	1.48622	0.252152	-0.0196828	1.54976	0.391257	0.455795	0.243249	0.1781	0.108667
SP117412	Panc-AdenoCA	no	yes			Wild type	Other	NA	71.7532	85.3712	-0.250706	0	227	NA	NA	NA	2.41069	-0.14151	2.00417	NA	0.0376367	-1.57798	0.523637	-1.15647	-1.1492	0.165667
SP117440	Panc-AdenoCA	no	yes			Wild type	Other	NA	494.64	511.819	-0.049255	0	319	NA	NA	NA	-0.803495	-0.0881457	0.747551	-0.320593	-0.895164	-0.894873	0.661242	-0.0213221	-0.307518	0.0396667
SP117441	Panc-AdenoCA	no	yes			Wild type	Other	NA	354.786	729.694	-1.04034	0	264	NA	NA	NA	-0.606003	0.229909	0.67838	-2.50386	-0.618569	0.5034	-1.89925	0.246959	-0.389572	0.0776667
SP117463	Panc-AdenoCA	no	yes			Wild type	Other	NA	313.731	542.516	-0.790135	0	238	NA	NA	NA	0.237664	-0.0907459	-0.0281207	1.06282	1.23221	-0.353984	0.26489	-0.0773543	0.766504	0.0783333
SP117476	Panc-AdenoCA	no	yes			Wild type	Other	NA	312.526	403.668	-0.369196	0	478	NA	NA	NA	-0.567446	0.436506	0.545678	-0.664244	-0.438615	0.0524448	0.176238	-0.717366	-0.846606	0.173333
SP117568	Panc-AdenoCA	no	yes			Wild type	Other	NA	351.583	735.678	-1.06521	0	222	NA	NA	NA	0.692933	1.15495	0.395268	-1.21044	1.17174	-0.58318	0.729504	-1.3539	-0.182748	0.0666667
SP117643	Panc-AdenoCA	no	yes			Wild type	Other	NA	645.805	2060.95	-1.67414	0	264	NA	NA	NA	0.64231	0.328464	0.399504	0.0636878	0.289947	1.01273	-0.425712	-0.00718627	0.324331	0.245333
SP117648	Panc-AdenoCA	no	yes			Wild type	Other	NA	200.743	295.362	-0.557131	0	87	NA	NA	NA	0.0131114	-0.139034	-0.445359	-0.168009	-0.0976876	-0.236391	0.406446	-0.134866	-0.136821	0.00666667
SP117650	Panc-AdenoCA	no	yes			Wild type	Other	NA	371.887	377.361	-0.021081	0	105	NA	NA	NA	-1.01956	0.758943	0.018954	-0.279602	1.04737	-0.283067	-1.21919	0.0069507	0.0187404	0.0106667
SP117653	Panc-AdenoCA	no	yes			Wild type	Other	NA	210.181	143.103	0.554577	0	96	NA	NA	NA	NA	-0.452257	-0.145145	0.589372	0.0789762	2.12241	-1.64026	1.06703	-0.764217	0.228667
SP117656	Panc-AdenoCA	no	yes			Wild type	Other	NA	347.909	350.103	-0.00906856	0	225	NA	NA	NA	1.53451	-0.764978	0.356438	0.848026	0.136895	0.337304	0.2656	0.280286	0.56529	0.091
SP117660	Panc-AdenoCA	no	yes			Wild type	Other	NA	217.394	264.7	-0.284044	1	151	NA	NA	NA	-1.28345	-0.247357	-1.53374	0.112533	-1.48375	-1.24326	-2.48969	0.264735	-0.942325	0.106333
SP117661	Panc-AdenoCA	no	yes			Wild type	Other	NA	483.174	301.942	0.678271	3	262	NA	NA	NA	2.92402	2.43339	-0.556933	1.0835	1.36612	0.376121	-1.20704	2.27961	0.471653	0.375333
SP117690	Panc-AdenoCA	no	yes			Wild type	Other	NA	634.765	929.751	-0.550621	1	96	NA	NA	NA	-0.0777434	-0.444717	1.2218	0.0841766	-0.232397	-0.273844	0.735351	0.528246	-0.790212	0.0473333
SP117722	Panc-AdenoCA	no	yes			Wild type	Other	NA	271.923	448.956	-0.723377	0	161	NA	NA	NA	0.180541	1.13497	0.479046	-0.29568	-0.719536	-0.57967	1.05493	-0.0885574	0.327327	0.0126667
SP117745	Panc-AdenoCA	no	yes			Wild type	Other	NA	215.364	588.583	-1.45047	1	259	NA	NA	NA	0.547819	-1.9765	-0.121676	1.39972	0.765274	-0.106522	-1.60266	-0.908507	-0.105778	0.133
SP117760	Panc-AdenoCA	no	yes			Wild type	Other	NA	436.929	359.155	0.282792	1	448	NA	NA	NA	1.13781	2.4561	-0.732234	0.527704	1.93133	0.852533	0.773109	0.815869	0.450516	0.181333
SP117878	Panc-AdenoCA	no	yes			Wild type	Other	NA	599.217	2098.02	-1.80788	1	234	NA	NA	NA	0.493133	0.716153	0.43726	0.617983	0.0348125	0.329196	0.581569	-0.106406	0.187341	0.237333
SP117908	Panc-AdenoCA	no	yes			Wild type	Other	NA	293.3	476.057	-0.698757	2	388	NA	NA	NA	2.06472	0.549648	-0.330445	0.559553	-1.25248	-1.1624	-0.913519	-0.77023	0.925648	0.286667
SP117911	Panc-AdenoCA	no	yes			Wild type	Other	NA	721.732	721.47	0.000523386	0	144	NA	NA	NA	0.251729	-0.324509	0.435724	0.731203	1.76494	1.02268	-0.165043	0.142734	-0.0277069	0.033
SP117949	Panc-AdenoCA	no	yes			Wild type	Other	NA	233.239	389.664	-0.740426	0	183	NA	NA	NA	-0.959086	-0.614388	-0.0450891	-0.27063	-1.73219	0.314264	0.106065	-0.646124	0.0733511	0.044
SP117972	Panc-AdenoCA	no	yes			Wild type	Other	NA	270.628	229.466	0.238033	0	255	NA	NA	NA	-0.383507	-0.148009	-0.106395	-1.50489	0.734558	0.820603	-1.53195	0.579982	-1.35151	0.316333
SP117974	Panc-AdenoCA	no	yes			Wild type	Other	NA	565.051	654.643	-0.212327	1	176	NA	NA	NA	-0.762851	0.364501	-0.784544	1.41454	-1.35779	1.18621	0.537721	-0.35385	-0.18626	0.0706667
SP118046	Panc-AdenoCA	no	yes			Wild type	Other	NA	122.368	336.455	-1.45919	0	361	NA	NA	NA	-1.23743	0.349904	-0.244313	-1.2703	0.714221	1.62547	0.120976	0.382038	1.01766	0.387667
SP118048	Panc-AdenoCA	no	yes			Wild type	Other	NA	266.392	684.847	-1.36223	0	73	NA	NA	NA	0.896879	0.067601	0.387898	0.715858	0.124888	0.656879	0.64555	0.116284	-0.0654331	0.0293333
SP118083	Panc-AdenoCA	no	yes			Wild type	Other	NA	598.474	471.499	0.344032	1	1132	NA	NA	NA	1.22675	-0.0369136	-0.519371	2.26353	0.0988026	-0.152492	1.19696	0.219778	1.28425	0.486
SP125685	Panc-AdenoCA	no	yes			Wild type	Other	NA	219.267	454.678	-1.05216	1	462	NA	NA	NA	-0.156543	-0.49121	-1.35474	0.362892	-1.15432	-0.472551	-2.63226	-0.72261	0.322409	0.374667
SP125686	Panc-AdenoCA	no	yes			Wild type	Other	NA	379.712	381.028	-0.00499413	2	127	NA	NA	NA	0.195456	-0.0643523	1.08785	-0.673161	-0.222853	0.222545	1.65754	0.0720427	-0.483328	0.261
SP125689	Panc-AdenoCA	no	yes			Wild type	Other	NA	361.895	553.332	-0.612574	1	428	NA	NA	NA	-0.269716	0.088688	1.17575	0.940248	-0.292632	1.08757	-0.570753	0.976003	1.74772	0.224333
SP125691	Panc-AdenoCA	no	yes			Wild type	Other	NA	149.922	301.684	-1.00882	1	201	NA	NA	NA	-0.85741	-0.0423046	0.559137	-0.696604	-0.737781	0.96595	0.922026	-0.157304	-0.85091	0.0856667
SP125693	Panc-AdenoCA	no	yes			Wild type	Other	NA	289.578	607.172	-1.06815	3	504	NA	NA	NA	-0.122233	1.79951	-0.785954	1.2727	1.28816	-0.0167546	-0.665656	-1.21382	0.274365	0.422667
SP125694	Panc-AdenoCA	no	yes	ATRX_DAXX_non_trunc		ATRX_DAXX_non_trunc	Other	NA	415.54	525.831	-0.339611	1	64	NA	NA	NA	0.941737	-0.154127	-0.00412044	-0.579851	2.06806	-0.596519	0.0341926	0.233916	-0.445083	0.0576667
SP125695	Panc-AdenoCA	no	yes			Wild type	Other	NA	307.927	959.714	-1.64001	0	140	NA	NA	NA	-3.44561	-0.256194	0.588751	1.05725	-0.541764	-1.0251	-0.568869	0.112639	-0.322692	0.07
SP125696	Panc-AdenoCA	no	yes			Wild type	Other	NA	518.792	472.591	0.134564	1	478	NA	NA	NA	0.765176	-0.072588	-0.554735	-0.80952	-0.0961739	0.665935	-0.534899	-0.3276	-0.609824	0.216333
SP125698	Panc-AdenoCA	no	yes			Wild type	Other	NA	339.558	665.109	-0.969934	0	178	NA	NA	NA	-1.00872	0.251144	0.168907	-0.519012	0.0714386	0.844879	0.561966	0.200986	0.105533	0.011
SP125699	Panc-AdenoCA	no	yes			Wild type	Other	NA	249.081	314.934	-0.338435	1	175	NA	NA	NA	0.292187	-0.66629	-0.557343	0.0864636	1.31888	-0.973087	-0.545686	0.175761	-0.713584	0.041
SP125703	Panc-AdenoCA	no	yes			Wild type	Other	NA	492.651	515.508	-0.0654278	2	180	NA	NA	NA	1.19309	0.669693	-0.225274	0.284397	-0.0961152	0.557572	0.823564	0.159967	-0.318923	0.230667
SP125704	Panc-AdenoCA	no	yes			Wild type	Other	NA	751.616	598.968	0.327518	0	137	NA	NA	NA	-0.180084	0.979364	-0.826327	-0.101084	1.55432	-0.272643	0.00573703	0.613604	-0.158724	0.019
SP125705	Panc-AdenoCA	no	yes			Wild type	Other	NA	58.9992	203.116	-1.78354	0	262	NA	NA	NA	0.680953	-2.96972	0.0936477	-0.899218	-0.491941	-0.814326	-0.42407	-1.16418	-0.29703	0.154333
SP125706	Panc-AdenoCA	no	yes			Wild type	Other	NA	293.366	827.373	-1.49584	0	176	NA	NA	NA	0.51484	0.342334	1.5257	0.509789	0.250117	0.537656	-0.0886103	1.00633	0.480139	0.185667
SP125707	Panc-AdenoCA	no	yes			Wild type	Other	NA	686.473	585.007	0.23075	0	5	NA	NA	NA	-1.33115	-2.31049	-2.31456	-0.376161	-2.08139	-0.0555115	-1.94304	-0.410363	-2.30789	0.401
SP125710	Panc-AdenoCA	no	yes			Wild type	Other	NA	178.746	704.374	-1.97843	0	94	NA	NA	NA	-1.69541	0.439483	-1.36143	0.822851	-1.13078	-0.293037	0.0565082	-0.144519	-0.445459	0.136
SP125711	Panc-AdenoCA	no	yes			Wild type	Other	NA	238.233	382.614	-0.683517	1	413	NA	NA	NA	0.933356	-0.276066	-1.23755	0.791333	0.859978	-0.0637028	-0.767153	0.444533	0.699585	0.265
SP125712	Panc-AdenoCA	no	yes			Wild type	Other	NA	252.758	829.387	-1.71429	1	151	NA	NA	NA	0.342437	-0.0636164	0.076548	-0.438809	-0.106018	0.489168	-0.725773	-0.814871	-1.4811	0.372667
SP125713	Panc-AdenoCA	no	yes			Wild type	Other	NA	298.012	650.691	-1.1266	0	500	NA	NA	NA	0.24612	-0.287801	0.182494	1.61473	0.224061	0.30612	0.785179	0.293094	0.882134	0.327333
SP125714	Panc-AdenoCA	no	yes			Wild type	Other	NA	838.808	634.127	0.40357	1	55	NA	NA	NA	1.44609	-0.207972	-0.659252	0.523218	-0.502093	-0.060568	1.53837	0.530167	-0.495445	0.0456667
SP125715	Panc-AdenoCA	no	yes			Wild type	Other	NA	621.384	649.511	-0.0638683	0	55	NA	NA	NA	0.24022	0.424251	-0.282818	0.440943	1.3432	0.0204683	0.139388	0.0459007	-0.0747561	0.0103333
SP125717	Panc-AdenoCA	no	yes			Wild type	Other	NA	227.294	806.484	-1.82708	0	109	NA	NA	NA	0.105004	-1.19786	-0.644994	0.195927	-1.34318	0.939099	-0.150624	-1.02686	-1.23799	0.317333
SP125719	Panc-AdenoCA	no	yes			Wild type	Other	NA	290.188	315.688	-0.121513	0	97	NA	NA	NA	-0.448032	-1.01313	1.89735	-0.247131	0.337902	-0.947742	1.81318	-0.656164	-0.970903	0.197667
SP125721	Panc-AdenoCA	no	yes	ATRX_DAXX_non_trunc		ATRX_DAXX_non_trunc	Other	NA	260.768	680.095	-1.38297	0	203	NA	NA	NA	0.166681	1.00004	0.211824	-0.342652	0.559484	-0.0192597	0.257075	-0.0269708	0.0591081	0.0786667
SP125722	Panc-AdenoCA	no	yes			Wild type	Other	NA	792.687	404.542	0.970463	0	217	NA	NA	NA	-0.175115	0.205886	-0.325766	-0.480429	-0.651554	-0.183485	-0.319278	-0.341775	-0.367212	0.0356667
SP125723	Panc-AdenoCA	no	yes			Wild type	Other	NA	391.705	623.32	-0.670204	0	190	NA	NA	NA	-1.04414	-0.269047	0.998273	-0.0445591	1.81884	0.0570548	0.433295	-0.469245	0.174282	0.0416667
SP125724	Panc-AdenoCA	no	yes			Wild type	Other	NA	476.639	801.74	-0.750238	0	237	NA	NA	NA	-1.99459	-0.137505	0.92839	0.941254	-0.914418	0.725268	0.933415	0.769216	0.628326	0.0796667
SP125725	Panc-AdenoCA	no	yes			Wild type	Other	NA	218.15	801.455	-1.8773	0	246	NA	NA	NA	-1.19936	1.31775	0.623377	-0.275901	0.0977866	-0.459842	-0.997052	0.126545	-0.672111	0.204333
SP125726	Panc-AdenoCA	no	yes			Wild type	Other	NA	44.6169	82.5214	-0.887179	1	174	NA	NA	NA	NA	-0.894975	-0.311683	-1.09647	1.76635	-0.784789	-0.30496	-1.17493	0.548181	0.0816667
SP125730	Panc-AdenoCA	no	yes			Wild type	Other	NA	423.449	412.366	0.0382637	1	198	NA	NA	NA	2.00869	0.515102	-1.16956	0.882402	0.558709	-0.434752	-1.50368	0.460348	-0.382116	0.0403333
SP125731	Panc-AdenoCA	no	yes			Wild type	Other	NA	538.904	454.553	0.245578	2	221	NA	NA	NA	-1.09717	0.155501	-0.674986	-0.297839	0.997541	0.758371	-0.778453	0.106324	-0.66237	0.271667
SP125733	Panc-AdenoCA	no	yes			Wild type	Other	NA	233.778	571.708	-1.29014	0	194	NA	NA	NA	-2.11623	2.32775	0.318196	0.121362	0.334988	-0.312655	-0.474512	0.0744627	-0.341141	0.0533333
SP125737	Panc-AdenoCA	no	yes			Wild type	Other	NA	411.886	565.026	-0.456072	1	544	NA	NA	NA	1.20727	0.653555	-0.479964	0.99776	0.816914	-0.555193	0.301335	0.0526204	1.13959	0.331667
SP125738	Panc-AdenoCA	no	yes			Wild type	Other	NA	976.908	721.148	0.437928	2	159	NA	NA	NA	-0.635775	0.0823987	0.0545156	-0.599941	-1.17474	0.850706	-0.345605	-0.433644	0.328366	0.195333
SP125741	Panc-AdenoCA	no	yes			Wild type	Other	NA	399.12	639.816	-0.680834	1	107	NA	NA	NA	-0.0374175	1.3184	-0.0808828	-0.374535	-0.508986	0.474404	-0.309623	0.0998213	0.865388	0.0566667
SP125742	Panc-AdenoCA	no	yes			Wild type	Other	NA	298.168	632.298	-1.08448	0	78	NA	NA	NA	1.25956	0.0987407	-0.0818961	0.40915	-0.595445	-0.468501	-0.677987	0.90804	-0.310317	0.0556667
SP125744	Panc-AdenoCA	no	yes			Wild type	Other	NA	427.026	386.779	0.142814	0	252	NA	NA	NA	3.17489	-0.0946796	-0.46279	1.38034	0.201478	-0.0262752	-2.69834	-0.0431464	-0.0462794	0.0313333
SP125745	Panc-AdenoCA	no	yes			Wild type	Other	NA	442.134	1066.92	-1.27089	0	130	NA	NA	NA	-0.96586	-0.231062	-0.513465	-0.508712	0.816658	-0.768292	-0.152087	-0.865062	-0.262764	0.0346667
SP125749	Panc-AdenoCA	no	yes			Wild type	Other	NA	516.182	462.469	0.158525	0	225	NA	NA	NA	0.228573	-0.729623	0.445323	-0.35267	-0.462919	-0.0314319	-0.180566	0.294553	-0.150527	0.0146667
SP125752	Panc-AdenoCA	no	yes			Wild type	Other	NA	309.188	406.884	-0.396135	0	334	NA	NA	NA	-0.514456	-0.0748546	-1.43413	-3.15298	-1.3427	0.701122	-0.475955	0.648521	0.142068	0.108667
SP125753	Panc-AdenoCA	no	yes			Wild type	Other	NA	190.367	792.32	-2.0573	1	98	NA	NA	NA	NA	-0.541983	0.745717	0.605948	-0.464288	1.2107	-1.07972	-0.966834	-0.00309554	0.157333
SP125755	Panc-AdenoCA	no	yes			Wild type	Other	NA	341.083	703.969	-1.04539	0	65	NA	NA	NA	-0.750862	-0.266777	0.503166	-0.07536	0.848354	0.649882	0.0878792	-0.56089	-0.0881775	0.0356667
SP125756	Panc-AdenoCA	no	yes			Wild type	Other	NA	163.091	794.59	-2.28454	2	1176	NA	NA	NA	-0.344396	-0.623117	1.02799	0.243142	-0.737909	0.0731484	-1.32735	0.379702	1.28945	0.566
SP125757	Panc-AdenoCA	no	yes			Wild type	Other	NA	221.546	488.963	-1.14212	0	85	NA	NA	NA	-0.745229	-2.55634	0.843328	-2.15395	-1.73539	0.412125	0.0186714	-0.557222	-0.140137	0.120333
SP125758	Panc-AdenoCA	no	yes			Wild type	Other	NA	201.313	670.514	-1.73582	0	261	NA	NA	NA	-0.160954	-0.202286	0.189415	0.164512	-1.59199	-0.502825	0.490918	-0.429875	-0.602996	0.181333
SP125760	Panc-AdenoCA	no	yes			Wild type	Other	NA	326.767	582.4	-0.833749	1	438	NA	NA	NA	-0.488181	0.350414	1.00124	-0.343873	-0.0139176	0.19094	0.143632	0.0153479	-0.450148	0.274
SP125761	Panc-AdenoCA	no	yes			Wild type	Other	NA	310.409	872.423	-1.49086	2	324	NA	NA	NA	1.91205	-0.346391	0.930565	0.521508	0.639882	1.07559	0.177905	-0.639684	-0.0884805	0.315333
SP125762	Panc-AdenoCA	no	yes			Wild type	Other	NA	392.327	375.824	0.0619985	0	475	NA	NA	NA	0.14326	-1.04107	-0.623154	1.42337	0.106303	-0.408835	-0.387243	-0.48615	-0.614484	0.135
SP125763	Panc-AdenoCA	no	yes			Wild type	Other	NA	178.557	546.716	-1.61441	1	381	NA	NA	NA	0.316274	-1.26968	-0.843922	0.695056	-0.508368	0.0175144	-0.551843	-1.35747	-0.744191	0.251667
SP125764	Panc-AdenoCA	no	yes			Wild type	Other	NA	483.774	1309.13	-1.43621	1	367	NA	NA	NA	0.116452	-0.628133	0.432213	-0.519044	0.307584	0.0631837	-0.181139	-0.562474	0.267378	0.341
SP125766	Panc-AdenoCA	no	yes			Wild type	Other	NA	650.59	815.028	-0.325101	0	41	NA	NA	NA	-0.410768	-0.203466	-0.524136	0.23561	-0.0994508	0.0438812	-0.0259498	-0.234513	-0.153581	0.00833333
SP125768	Panc-AdenoCA	no	yes			Wild type	Other	NA	472.038	591.092	-0.32448	0	317	NA	NA	NA	3.4523	0.422039	0.444745	1.81507	0.87156	-0.899697	0.263602	-0.143357	0.713268	0.097
SP125769	Panc-AdenoCA	no	yes			Wild type	Other	NA	494.452	600.89	-0.281271	0	128	NA	NA	NA	-0.894259	-0.225954	-0.0808298	-0.201968	0.615694	-0.237864	-1.26042	0.671296	-0.621562	0.0156667
SP125770	Panc-AdenoCA	no	yes			Wild type	Other	NA	381.271	927.5	-1.28253	0	372	NA	NA	NA	-0.710647	0.0690048	0.248914	0.758798	0.0398277	0.718534	0.160731	0.453461	0.353526	0.298
SP125771	Panc-AdenoCA	no	yes			Wild type	Other	NA	167.362	781.367	-2.22303	0	172	NA	NA	NA	-0.0566276	0.365727	-0.0181599	-0.994476	0.907222	-0.0543602	-0.791218	-1.26205	0.928146	0.249667
SP125772	Panc-AdenoCA	no	yes			Wild type	Other	NA	224.846	639.458	-1.50791	4	387	NA	NA	NA	1.5211	-0.104872	-0.177801	-0.459657	-0.0350268	1.4344	-0.757462	-0.456444	0.853748	0.445667
SP125775	Panc-AdenoCA	no	yes			Wild type	Other	NA	516.844	647.272	-0.324645	0	81	NA	NA	NA	-0.144146	-0.504646	0.772026	-0.867577	-0.263505	0.478311	2.06544	0.132671	-0.57701	0.136
SP125776	Panc-AdenoCA	no	yes			Wild type	Other	NA	296.247	535.866	-0.85507	2	98	NA	NA	NA	0.948087	1.12866	0.379357	0.990295	0.188442	-0.130344	1.22294	-0.166723	0.29574	0.183
SP125777	Panc-AdenoCA	no	yes			Wild type	Other	NA	450.685	369.916	0.284924	0	307	NA	NA	NA	0.652653	0.727854	-0.239577	2.1803	-0.233252	-0.193948	-1.03688	0.102663	0.636021	0.106333
SP125778	Panc-AdenoCA	no	yes			Wild type	Other	NA	277.139	919.009	-1.72947	0	666	NA	NA	NA	0.52018	-1.06917	0.328942	0.0442164	-0.754152	0.150843	0.890863	-0.851216	0.426197	0.355667
SP125780	Panc-AdenoCA	no	yes			Wild type	Other	NA	182.16	626.966	-1.78318	0	75	NA	NA	NA	-1.20943	0.091834	0.491101	-0.989517	0.280116	1.10803	0.845213	0.0255811	-0.292118	0.132333
SP125781	Panc-AdenoCA	no	yes			Wild type	Other	NA	545.645	866.944	-0.667977	3	112	NA	NA	NA	0.772505	-0.145686	-0.386048	1.30018	0.327863	0.228722	1.46846	1.12225	-0.364519	0.261
SP125783	Panc-AdenoCA	no	yes			Wild type	Other	NA	250.749	531.875	-1.08485	1	183	NA	NA	NA	1.29479	0.010911	-0.713744	0.514651	-0.159652	0.0583668	1.94473	0.153539	0.317702	0.178667
SP125784	Panc-AdenoCA	no	yes			Wild type	Other	NA	617.372	576.022	0.100015	0	480	NA	NA	NA	0.916488	0.467277	0.255415	0.27935	0.00559566	0.40024	0.359147	0.331468	-0.325444	0.191333
SP125785	Panc-AdenoCA	no	yes			Wild type	Other	NA	261.072	503.385	-0.947215	1	117	NA	NA	NA	-0.453522	0.52326	-0.125693	0.908245	0.402316	0.433657	2.4892	0.223339	0.0860315	0.275
SP125786	Panc-AdenoCA	no	yes			Wild type	Other	NA	1440.02	912.815	0.65769	0	217	NA	NA	NA	-0.930343	-1.62516	-0.694732	0.11222	-0.911101	0.732905	-1.61053	-0.706083	-1.00468	0.171333
SP125791	Panc-AdenoCA	no	yes			Wild type	Other	NA	66.8191	69.158	-0.0496343	0	186	NA	NA	NA	-1.15779	0.439858	-0.380267	0.480275	-0.792978	0.451096	0.0542362	0.89424	-0.192313	0.016
SP125793	Panc-AdenoCA	no	yes			Wild type	Other	NA	404.4	724.975	-0.842148	0	119	NA	NA	NA	-0.317832	0.207886	0.152343	1.58818	-0.529305	1.18467	0.417881	0.535174	-0.667985	0.046
SP125794	Panc-AdenoCA	no	yes			Wild type	Other	NA	317.435	538.47	-0.762404	0	49	NA	NA	NA	0.516249	0.715585	0.85607	-0.211687	0.941404	0.295388	0.3539	0.539019	-0.0538758	0.0203333
SP125795	Panc-AdenoCA	no	yes			Wild type	Other	NA	289.423	374.249	-0.370816	0	141	NA	NA	NA	-1.0303	0.10757	0.0883321	-0.245987	-0.585826	0.116285	0.473743	-0.87247	-0.533048	0.0113333
SP125800	Panc-AdenoCA	no	yes			Wild type	Other	NA	606.78	528.293	0.199837	0	38	NA	NA	NA	-0.173888	-0.0865794	0.445402	0.985152	0.635466	0.525807	0.20182	-0.190428	-0.309175	0.031
SP125802	Panc-AdenoCA	no	yes			Wild type	Other	NA	409.054	842.402	-1.04222	0	136	NA	NA	NA	1.99747	0.314589	0.384241	0.0498855	-0.55626	0.648064	0.59298	-0.0334264	-0.593335	0.025
SP125804	Panc-AdenoCA	no	yes			Wild type	Other	NA	552.96	797.044	-0.527485	1	749	NA	NA	NA	0.0898213	1.48902	1.30812	-0.326099	0.24716	-0.213952	1.26344	0.305629	0.245712	0.332333
SP125805	Panc-AdenoCA	no	yes			Wild type	Other	NA	248.876	361.331	-0.53789	1	215	NA	NA	NA	0.358645	-0.164878	0.994789	-2.13087	-0.18274	0.217496	1.60972	-0.327783	0.251871	0.0536667
SP125807	Panc-AdenoCA	no	yes			Wild type	Other	NA	663.709	492.269	0.431104	0	151	NA	NA	NA	0.0939155	0.566742	0.658222	1.16572	1.73353	0.00802597	0.103382	-0.144784	-0.0364204	0.032
SP125809	Panc-AdenoCA	no	yes			Wild type	Other	NA	300.982	667.62	-1.14935	0	64	NA	NA	NA	-1.96099	-0.712965	-0.0660236	0.18655	-0.420617	0.114958	-0.533693	0.559208	-0.126474	0.0783333
SP125811	Panc-AdenoCA	no	yes			Wild type	Other	NA	542.666	577.929	-0.0908283	0	174	NA	NA	NA	-0.929616	-0.843871	-0.266355	-0.178702	0.301179	0.455449	0.0408085	-0.403193	-0.692236	0.035
SP69565	Panc-AdenoCA	no	yes			Wild type	Other	NA	680.14	717.576	-0.0773	1	553	NA	NA	NA	0.0524029	-0.16717	0.253043	1.14208	0.145622	0.474363	0.105037	0.599864	0.860251	0.237667
SP69573	Panc-AdenoCA	no	yes			Wild type	Other	NA	413.238	696.331	-0.752799	0	212	NA	NA	NA	-0.948098	-0.424303	0.105238	0.473515	0.139816	-0.0581733	-0.498426	0.176198	0.564108	0.101667
SP69587	Panc-AdenoCA	no	yes			Wild type	Other	NA	452.964	1168.54	-1.36723	1	108	NA	NA	NA	-0.0172512	0.785966	-0.0423489	0.687774	0.533109	0.385095	0.641021	-0.186571	-0.36726	0.081
SP69705	Panc-AdenoCA	no	yes			Wild type	Other	NA	487.837	1052.32	-1.1091	2	364	NA	NA	NA	-0.330349	-0.616925	0.174332	0.254606	-0.352846	0.223876	-0.724449	-0.58339	-0.141404	0.329333
SP69762	Panc-AdenoCA	no	yes			Wild type	Other	NA	482.429	1069.15	-1.14808	1	182	NA	NA	NA	-1.0215	-0.19367	0.368362	0.0560476	-0.300657	0.294532	0.502562	0.871719	-0.344674	0.122333
SP69812	Panc-AdenoCA	no	yes			Wild type	Other	NA	436.606	641.032	-0.554063	0	75	NA	NA	NA	0.0260338	0.657853	0.177963	-0.0437185	0.0330123	-0.268114	0.828976	0.38077	-0.0509902	0.0193333
SP69898	Panc-AdenoCA	no	yes			Wild type	Other	NA	377.334	643.925	-0.771053	1	383	NA	NA	NA	-0.184569	-0.492858	0.738392	1.09323	-0.137193	-0.452446	0.662179	0.173513	-0.647124	0.202333
SP70046	Panc-AdenoCA	no	yes			Wild type	Other	NA	578.454	771.68	-0.415802	2	88	NA	NA	NA	1.02324	-0.0915558	0.586732	-0.796419	0.407195	-0.332625	1.35632	-0.561366	-0.626219	0.191667
SP70082	Panc-AdenoCA	no	yes			Wild type	Other	NA	596.776	680.618	-0.189655	0	79	NA	NA	NA	0.543605	-0.110049	-0.328884	-0.107979	-0.648204	-0.267327	0.0685592	-0.161932	-0.208807	0.00366667
SP70106	Panc-AdenoCA	no	yes			Wild type	Other	NA	452.852	718.658	-0.666264	0	320	NA	NA	NA	0.125126	-0.567282	-0.162955	1.35341	-0.220967	-0.097889	-0.0791927	0.917138	0.228037	0.0626667
SP70122	Panc-AdenoCA	no	yes			Wild type	Other	NA	457.408	600.012	-0.39151	0	71	NA	NA	NA	0.723311	0.644603	0.184231	-0.653664	-0.695307	0.265946	0.868815	-0.993343	-1.3476	0.33
SP70178	Panc-AdenoCA	no	yes			Wild type	Other	NA	399.616	861.313	-1.10792	2	172	NA	NA	NA	0.889195	0.599471	0.27293	-0.81017	-0.78069	0.0534546	0.662699	0.158099	-0.762291	0.191667
SP70202	Panc-AdenoCA	no	yes			Wild type	Other	NA	642.801	955.727	-0.572228	0	245	NA	NA	NA	0.388845	0.84603	0.436594	0.411904	0.473397	0.510745	0.946427	-0.221231	0.492208	0.0636667
SP70226	Panc-AdenoCA	no	yes			Wild type	Other	NA	508.9	788.973	-0.632595	0	190	NA	NA	NA	-0.324871	-0.0475237	0.128832	0.191331	0.476317	0.697309	0.19171	-0.287606	0.170724	0.0213333
SP70266	Panc-AdenoCA	no	yes			Wild type	Other	NA	565.836	762.637	-0.430612	0	196	NA	NA	NA	0.581329	-0.923994	-0.15352	-0.0540002	0.748274	0.174684	0.40437	-0.0932466	0.30465	0.025
SP70288	Panc-AdenoCA	no	yes			Wild type	Other	NA	434.338	608.736	-0.486998	1	209	NA	NA	NA	-0.149592	1.2626	0.665504	0.0793712	0.952686	0.36276	0.395223	0.904997	-0.0677056	0.0523333
SP70313	Panc-AdenoCA	no	yes			Wild type	Other	NA	601.057	791.402	-0.396909	1	219	NA	NA	NA	1.27027	0.111176	0.452214	0.348257	-0.138077	0.477808	-0.43557	-0.317661	-0.774732	0.0606667
SP70465	Panc-AdenoCA	no	yes			Wild type	Other	NA	563.495	968.139	-0.780812	0	125	NA	NA	NA	1.22841	0.43645	0.227922	0.168914	0.0961864	-0.104243	0.467549	0.45433	0.0696776	0.0173333
SP70677	Panc-AdenoCA	no	yes			Wild type	Other	NA	487.683	740.005	-0.601591	0	292	NA	NA	NA	-0.0320918	0.55927	0.187362	0.303616	-0.357517	0.105832	0.22453	-0.0740103	0.144308	0.0293333
SP70756	Panc-AdenoCA	no	yes			Wild type	Other	NA	456.219	661.732	-0.53652	0	98	NA	NA	NA	0.0793329	0.696094	0.105512	-0.0885238	-2.00357	0.296877	-0.132841	-0.623152	-0.376458	0.044
SP70780	Panc-AdenoCA	no	yes			Wild type	Other	NA	242.005	557.782	-1.20467	0	103	NA	NA	NA	-0.54302	0.169963	-0.581144	0.32446	-0.442993	0.42793	0.0887955	-0.494942	-0.340892	0.0693333
SP70860	Panc-AdenoCA	no	yes			Wild type	Other	NA	524.488	1032.76	-0.977529	0	89	NA	NA	NA	1.48561	0.896225	1.50118	0.842151	0.518045	0.755082	1.09908	0.138697	-0.519735	0.027
SP70932	Panc-AdenoCA	no	yes			Wild type	Other	NA	337.967	591.596	-0.80773	1	84	NA	NA	NA	-0.08079	-0.803028	0.389304	1.2609	-0.866811	-0.234379	-0.441976	-0.728952	-0.978822	0.097
SP70956	Panc-AdenoCA	no	yes			Wild type	Other	NA	491.522	678.519	-0.465133	0	286	NA	NA	NA	-0.0905151	-0.206266	0.49422	-0.357959	0.0464381	0.265798	-0.470982	-0.372242	-0.750988	0.031
SP71084	Panc-AdenoCA	no	yes			Wild type	Other	NA	605.749	749.337	-0.306895	0	235	NA	NA	NA	-0.526706	0.347037	0.321362	1.23011	0.411462	0.239635	-0.0682352	0.0945126	0.129155	0.0253333
SP71132	Panc-AdenoCA	no	yes			Wild type	Other	NA	493.385	753.826	-0.611517	0	97	NA	NA	NA	-0.526003	0.34348	0.627016	-0.941912	0.244832	0.159349	0.305242	0.0407372	-0.982787	0.0756667
SP71228	Panc-AdenoCA	no	yes			Wild type	Other	NA	521.607	628.2	-0.268259	0	298	NA	NA	NA	0.606007	0.375678	0.44409	-0.267062	0.880393	0.222689	0.2876	0.00938939	-0.26899	0.0396667
SP71404	Panc-AdenoCA	no	yes			Wild type	Other	NA	465.981	743.026	-0.673141	2	186	NA	NA	NA	0.124186	0.328173	0.211725	-0.250598	1.07522	0.582776	0.42905	0.944558	-1.06531	0.396
SP71456	Panc-AdenoCA	no	yes			Wild type	Other	NA	460.57	668.987	-0.538559	1	341	NA	NA	NA	1.86125	0.184386	0.289073	-0.0626125	0.0646169	0.340011	0.354936	-0.293876	-0.957165	0.229333
SP71480	Panc-AdenoCA	no	yes			Wild type	Other	NA	615.494	858.256	-0.479663	0	191	NA	NA	NA	0.335857	-0.407606	0.383493	0.517113	0.188638	0.0218247	0.13144	-0.696804	0.299387	0.0206667
SP71536	Panc-AdenoCA	no	yes			Wild type	Other	NA	408.231	767.061	-0.909954	1	103	NA	NA	NA	0.864806	-0.415114	-0.3001	0.692454	1.03043	0.282867	0.103057	0.398842	0.155207	0.07
SP71552	Panc-AdenoCA	no	yes			Wild type	Other	NA	663.617	853.075	-0.362322	0	370	NA	NA	NA	1.71056	0.762856	0.573848	0.111592	0.771587	0.114499	1.09268	-0.0979879	0.224409	0.108
SP71576	Panc-AdenoCA	no	yes			Wild type	Other	NA	747.172	577.77	0.370945	1	114	NA	NA	NA	-0.737107	0.0948108	0.331302	-0.248438	-0.949796	-0.00951393	0.0491321	-0.366889	-0.56115	0.041
SP71734	Panc-AdenoCA	no	yes			Wild type	Other	NA	721.632	830.449	-0.202628	1	140	NA	NA	NA	-0.786926	0.0919446	0.170626	2.0898	0.402177	0.416743	1.47702	-0.289316	-0.51474	0.043
SP71758	Panc-AdenoCA	no	yes			Wild type	Other	NA	411.079	801.787	-0.963805	0	239	NA	NA	NA	0.968579	-0.292584	-0.194022	0.621106	0.209151	0.73516	1.34526	0.373869	-0.437291	0.0383333
SP71846	Panc-AdenoCA	no	yes			Wild type	Other	NA	429.712	740.317	-0.784772	1	442	NA	NA	NA	0.202822	0.364102	0.338708	0.744229	0.792521	1.18228	1.08107	-0.271526	0.052873	0.193667
SP71950	Panc-AdenoCA	no	yes			Wild type	Other	NA	584.354	783.476	-0.423047	2	162	NA	NA	NA	0.115028	0.0946108	0.302688	-0.0248183	-0.745705	0.39312	-0.0600656	-1.18302	-0.821074	0.211667
SP71974	Panc-AdenoCA	no	yes			Wild type	Other	NA	392.23	594.268	-0.599413	0	481	NA	NA	NA	0.427015	1.00361	-0.292637	-1.10416	-0.398669	-0.282467	0.227671	-0.140602	0.321481	0.200667
SP72262	Panc-AdenoCA	no	yes			Wild type	Other	NA	324.328	601.763	-0.891743	0	329	NA	NA	NA	1.21004	0.690145	0.782591	0.0896527	-1.04573	-0.00545402	0.695504	-0.0530285	0.165557	0.0733333
SP73263	Panc-AdenoCA	no	yes			Wild type	Other	NA	544.844	920.169	-0.756056	0	70	NA	NA	NA	-0.224652	0.298357	-0.546428	-1.32446	-0.859483	0.333478	-1.14732	-0.380324	-0.19875	0.0156667
SP73319	Panc-AdenoCA	no	yes			Wild type	Other	NA	565.901	973.599	-0.782777	3	312	NA	NA	NA	0.594837	0.191187	0.231492	-0.532652	0.325723	-0.284295	0.626847	-0.0628833	-0.14365	0.269667
SP74896	Panc-AdenoCA	no	yes			Wild type	Other	NA	455.056	604.563	-0.409849	0	189	NA	NA	NA	0.288812	0.378108	0.172544	0.815993	0.482486	0.218269	-0.171076	-0.305433	0.119221	0.0196667
SP75202	Panc-AdenoCA	no	yes			Wild type	Other	NA	426.816	749.08	-0.811507	2	523	NA	NA	NA	-1.44807	0.8396	-0.724057	0.463623	0.167465	-0.398618	-1.56227	0.152358	-0.41732	0.395333
SP75322	Panc-AdenoCA	no	yes			Wild type	Other	NA	250.394	324.031	-0.37193	3	255	NA	NA	NA	-0.788618	-1.32871	-0.707798	-0.660697	0.296051	-0.676016	-0.0156922	0.360557	-0.0774299	0.265667
SP75681	Panc-AdenoCA	no	yes			Wild type	Other	NA	503.346	529.062	-0.0718867	3	183	NA	NA	NA	-1.41203	-1.05065	0.0273073	-1.20934	-1.28921	0.706112	-0.472862	-1.47599	-1.48191	0.515
SP75977	Panc-AdenoCA	no	yes			Wild type	Other	NA	489.287	941.086	-0.943644	0	145	NA	NA	NA	-0.0236119	1.27765	0.227962	0.626187	-0.363996	-0.117822	1.07151	-0.419206	-0.58216	0.003
SP76001	Panc-AdenoCA	no	yes			Wild type	Other	NA	532.99	884.917	-0.731433	1	200	NA	NA	NA	0.70405	0.743339	-0.401447	-0.0536271	-0.251929	0.423614	-0.390821	0.202626	-0.241836	0.0383333
SP76017	Panc-AdenoCA	no	yes			Wild type	Other	NA	490.088	608.302	-0.311747	2	183	NA	NA	NA	0.664416	0.255814	0.484588	-0.94813	1.27381	-0.67513	0.401081	-0.0406816	-0.253561	0.205
SP76057	Panc-AdenoCA	no	yes	ATRX_DAXX_non_trunc		ATRX_DAXX_non_trunc	Other	NA	339.663	542.193	-0.674705	1	180	NA	NA	NA	-0.255738	-1.56593	0.514148	-1.22512	-0.175043	0.409703	-0.645416	0.160219	0.10005	0.03
SP76136	Panc-AdenoCA	no	yes			Wild type	Other	NA	225.663	628.935	-1.47874	0	401	NA	NA	NA	1.38489	-0.485255	-0.170713	-0.90881	0.601231	0.177875	-0.808054	-0.561212	0.908844	0.334333
SP76353	Panc-AdenoCA	no	yes			Wild type	Other	NA	448.791	871.197	-0.956954	1	61	NA	NA	NA	-0.525018	-0.481234	0.104346	-0.177575	-0.142894	-0.361009	-0.17656	-0.0341923	-1.17889	0.202
SP76515	Panc-AdenoCA	no	yes			Wild type	Other	NA	430.35	634.28	-0.559611	1	387	NA	NA	NA	0.109609	-0.6975	-0.467738	0.742693	-0.789833	0.614946	0.00729686	-0.510127	-0.612066	0.170333
SP76675	Panc-AdenoCA	no	yes			Wild type	Other	NA	295.583	545.647	-0.884404	2	286	NA	NA	NA	-0.878136	-0.377042	-0.11552	-0.818963	0.457811	0.281558	1.55696	-0.219731	0.146666	0.254333
SP76843	Panc-AdenoCA	no	yes			Wild type	Other	NA	471.202	680.212	-0.529638	0	121	NA	NA	NA	0.192822	0.441064	-0.532967	-1.43235	0.368789	-0.222508	-0.565837	0.316397	0.0866123	0.00833333
SP76867	Panc-AdenoCA	no	yes			Wild type	Other	NA	414.581	600.817	-0.535272	1	152	NA	NA	NA	0.36054	-0.393251	-0.20988	-0.820739	-0.292429	0.131617	-1.58074	-0.368582	-0.592336	0.025
SP76915	Panc-AdenoCA	no	yes			Wild type	Other	NA	440.123	659.788	-0.584096	1	671	NA	NA	NA	-0.183952	0.194045	-0.0680585	-0.202262	1.36697	0.291485	0.296472	0.321428	0.889766	0.366667
SP76955	Panc-AdenoCA	no	yes			Wild type	Other	NA	324.367	589.094	-0.860871	0	183	NA	NA	NA	-0.927644	0.590018	-0.185797	0.0683851	-0.92829	0.147955	-0.104647	0.357289	-0.0302836	0.0366667
SP77131	Panc-AdenoCA	no	yes			Wild type	Other	NA	419.299	554.94	-0.404352	1	240	NA	NA	NA	-1.145	0.465347	0.0509059	0.258342	-2.26473	-0.274312	-0.219343	-0.403326	-1.09193	0.163667
SP77203	Panc-AdenoCA	no	yes			Wild type	Other	NA	437.378	669.526	-0.61426	1	275	NA	NA	NA	-0.0538168	0.0372749	0.181763	-0.830566	1.70275	0.01367	1.26972	-0.760726	-0.0168233	0.0513333
SP77339	Panc-AdenoCA	no	yes			Wild type	Other	NA	443.999	654.017	-0.55877	0	96	NA	NA	NA	0.559881	0.356619	1.68676	-0.351097	-1.16149	0.153691	2.57476	0.82752	-1.04156	0.432
SP77866	Panc-AdenoCA	no	yes			Wild type	Other	NA	965.636	750.833	0.362989	0	73	NA	NA	NA	0.236758	0.504693	0.390251	-0.838652	0.647673	0.423344	0.471865	0.4147	-1.13403	0.272333
SP77872	Panc-AdenoCA	no	yes			Wild type	Other	NA	386.559	471.961	-0.28798	0	93	NA	NA	NA	-1.4845	-0.559374	1.27018	-0.448181	-0.0677985	-0.193837	0.407225	-0.247477	-0.315368	0.00633333
SP77888	Panc-AdenoCA	no	yes			Wild type	Other	NA	547.8	496.704	0.141264	3	195	NA	NA	NA	-0.0539166	-0.717522	-0.100727	-0.886161	-1.02773	1.23137	-1.19527	-0.932108	0.189621	0.171667
SP77930	Panc-AdenoCA	no	yes			Wild type	Other	NA	573.27	680.941	-0.248315	0	170	NA	NA	NA	0.763198	-0.747177	0.346069	-0.137944	0.107355	0.128707	-0.685977	-0.246604	-0.728258	0.022
SP77956	Panc-AdenoCA	no	no			Wild type	Other	NA	803.777	356.13	1.17439	0	50	NA	NA	NA	-0.875049	-1.38936	0.200594	-0.395532	-1.8968	0.44785	-0.408855	-0.642695	-1.30041	0.355667
SP77972	Panc-AdenoCA	no	yes			Wild type	Other	NA	493.811	538.587	-0.125222	0	128	NA	NA	NA	0.513631	1.22848	0.240813	0.219751	0.359362	-0.0784183	2.02858	0.28331	-0.161058	0.115
SP77986	Panc-AdenoCA	no	yes			Wild type	Other	NA	684.376	978.104	-0.515199	0	58	NA	NA	NA	0.971502	0.803882	-0.393731	0.562442	0.590925	0.417111	-0.0388078	0.566921	-0.593329	0.0216667
SP78013	Panc-AdenoCA	no	yes			Wild type	Other	NA	405.303	561.574	-0.470475	3	172	NA	NA	NA	-0.208218	0.071755	0.481263	-0.90615	0.784137	-0.0640482	0.580836	0.56573	-1.24473	0.541333
SP78502	Panc-AdenoCA	no	yes			Wild type	Other	NA	454.026	744.082	-0.712687	0	292	NA	NA	NA	0.735047	-0.0632021	-0.0960673	0.148907	-0.247769	0.0957509	0.451347	0.141724	-0.04621	0.0433333
SP78533	Panc-AdenoCA	no	yes			Wild type	Other	NA	700.195	461.913	0.600136	0	438	NA	NA	NA	0.282001	1.90885	0.520939	-0.322439	-0.716579	-0.0676958	0.575014	0.498066	-0.826237	0.174
SP102485	Panc-Endocrine	no	yes			Wild type	Other	NA	375.623	715.912	-0.930497	0	37	NA	NA	NA	-1.23006	0.441047	-0.0650968	-0.384606	1.0838	0.41914	0.989518	0.194207	-1.60683	0.385333
SP102489	Panc-Endocrine	no	yes			Wild type	Other	NA	459.841	684.017	-0.572897	0	30	NA	NA	NA	-0.0013036	0.560323	0.637013	-0.0568076	0.145233	0.00749019	0.127251	-0.02978	-0.257493	0.00766667
SP102499	Panc-Endocrine	no	yes			Wild type	Other	NA	2055.54	777.726	1.40218	4	32	NA	NA	NA	0.11236	-0.21209	0.0911552	0.0519195	2.39698	-0.622566	1.76298	-0.110635	-1.34192	0.698
SP102507	Panc-Endocrine	no	yes			Wild type	Other	NA	417.222	474.717	-0.186253	0	169	NA	NA	NA	-0.65998	0.366347	0.0238526	-0.440346	-0.316024	-0.52477	0.0995135	-0.257987	-1.39208	0.291333
SP102511	Panc-Endocrine	no	yes			Wild type	Other	NA	1828.32	528.167	1.79145	3	46	NA	NA	NA	-0.795322	0.978112	-0.685694	0.692826	2.01647	1.75202	1.44386	1.78632	-3.55459	0.768667
SP102517	Panc-Endocrine	no	yes			Wild type	Other	NA	318.609	1059.75	-1.73386	0	46	NA	NA	NA	1.12466	-0.340837	-0.14679	0.845846	-0.201929	-0.221454	-0.648156	0.741159	-0.893881	0.150333
SP102523	Panc-Endocrine	no	yes			Wild type	Other	NA	312.959	1029.52	-1.71792	0	24	NA	NA	NA	1.15516	0.508457	0.198223	0.922823	0.794592	1.28213	0.57581	0.50819	-0.515951	0.194
SP102529	Panc-Endocrine	no	yes			Wild type	Other	NA	5447.01	981.452	2.47248	8	70	NA	NA	NA	-0.0702112	-0.497819	0.937329	-0.76414	-0.265105	-1.39051	1.03238	0.414901	-4.1941	0.684
SP102537	Panc-Endocrine	no	yes	ATRX_DAXX_trunc		ATRX_DAXX_trunc	ATRX_DAXX_trunc	NA	839.223	768.416	0.127166	8	72	NA	NA	NA	1.12325	0.0585713	0.0137173	2.4007	3.88632	4.77809	5.31957	1.55735	-2.23053	0.997
SP102541	Panc-Endocrine	no	yes	ATRX_DAXX_trunc		ATRX_DAXX_trunc	ATRX_DAXX_trunc	NA	1207.78	671.625	0.846629	3	29	NA	NA	NA	0.88142	0.116552	0.191668	-0.0455325	3.47784	4.51134	6.312	1.56402	-2.2867	0.998333
SP102547	Panc-Endocrine	no	yes	ATRX_DAXX_trunc		ATRX_DAXX_trunc	ATRX_DAXX_trunc	NA	870.086	584.654	0.573574	5	41	NA	NA	NA	-0.84348	0.152298	-0.716781	0.538033	1.2803	5.78205	5.53913	0.521076	-2.71242	1
SP102561	Panc-Endocrine	no	yes			Wild type	Other	NA	518.626	555.905	-0.100145	0	26	NA	NA	NA	0.551096	-0.182789	-0.966923	0.790282	-0.321127	0.778676	-2.30832	0.608202	-0.718678	0.053
SP102567	Panc-Endocrine	no	yes			Wild type	Other	NA	263.025	448.819	-0.770934	0	45	NA	NA	NA	-0.854468	0.230242	-0.46667	0.526567	1.40148	-0.493697	0.954719	0.628873	0.501319	0.0553333
SP102573	Panc-Endocrine	no	yes			Wild type	Other	NA	667.584	697.931	-0.0641355	0	30	NA	NA	NA	0.210743	0.272181	-0.177764	-0.849554	-0.330109	0.101898	0.514272	-0.614165	-1.25538	0.317
SP102581	Panc-Endocrine	no	yes			Wild type	Other	NA	562.144	800.122	-0.509281	0	8	NA	NA	NA	0.123702	0.130446	-0.307925	-1.11669	-0.964425	0.374401	-0.528946	-0.339909	-1.37502	0.264667
SP102591	Panc-Endocrine	no	yes			Wild type	Other	NA	563.943	597.367	-0.0830685	0	7	NA	NA	NA	0.336612	0.104707	-0.470584	0.0669537	-0.28886	-0.0225595	-0.742521	-0.00171347	-0.898788	0.048
SP102597	Panc-Endocrine	no	yes	ATRX_DAXX_non_trunc		ATRX_DAXX_non_trunc	Other	NA	959.289	602.338	0.671394	3	29	NA	NA	NA	-0.690116	0.605413	-1.29703	3.15782	2.19219	6.53793	2.13306	0.311102	-0.909863	0.715667
SP102605	Panc-Endocrine	no	yes			Wild type	Other	NA	477.634	584.447	-0.291167	0	28	NA	NA	NA	-0.674223	0.237049	0.439686	0.117597	-0.520289	1.12721	5.28094	-0.440912	-1.07525	0.765667
SP102611	Panc-Endocrine	no	yes			Wild type	Other	NA	266.998	649.046	-1.28149	0	194	NA	NA	NA	0.243009	0.226698	-0.0587145	1.05442	-0.0572775	-0.011824	-0.883704	-0.934672	0.009146	0.038
SP102617	Panc-Endocrine	no	yes			Wild type	Other	NA	150.657	604.428	-2.0043	0	51	NA	NA	NA	NA	-0.857865	1.11736	0.970638	0.377098	0.18381	0.42737	0.560486	-0.558625	0.180333
SP106669	Panc-Endocrine	no	yes			Wild type	Other	NA	678.271	1193.51	-0.815278	0	7	NA	NA	NA	0.433924	0.389119	0.34311	-0.420113	0.0458938	0.492113	0.156578	-0.0554018	-0.388553	0.0193333
SP106718	Panc-Endocrine	no	yes			Wild type	Other	NA	448.595	954.286	-1.08901	0	182	NA	NA	NA	0.78115	-0.9564	0.114241	1.23254	-0.424191	0.15271	-0.140641	-0.210464	-0.489569	0.062
SP106722	Panc-Endocrine	no	yes	ATRX_DAXX_trunc		ATRX_DAXX_trunc	ATRX_DAXX_trunc	NA	1070.09	699.392	0.613559	0	38	NA	NA	NA	0.136647	-0.88085	-0.183376	0.418583	-0.956814	-0.072376	5.37195	0.0706	-1.69142	0.959333
SP106734	Panc-Endocrine	no	yes			Wild type	Other	NA	741.808	679.176	0.12726	0	20	NA	NA	NA	0.421283	0.0165033	-0.542652	-0.483407	-1.19483	-0.169317	-0.598136	-0.4286	-0.619153	0.0296667
SP106750	Panc-Endocrine	no	yes			Wild type	Other	NA	737.101	764.371	-0.0524107	0	5	NA	NA	NA	0.0043851	-0.269644	-0.534913	-0.255631	0.0116912	0.0802759	-0.43582	-0.0888048	-1.02237	0.0976667
SP106753	Panc-Endocrine	no	yes			Wild type	Other	NA	471.799	989.621	-1.0687	0	10	NA	NA	NA	-0.083252	0.132106	0.0278423	0.883447	-0.334485	0.409309	-0.104926	0.0377216	-0.531887	0.061
SP106758	Panc-Endocrine	no	yes			Wild type	Other	NA	266.603	545.398	-1.03262	0	28	NA	NA	NA	-0.176956	0.37129	0.568867	-0.0479288	1.80159	0.473653	0.502552	0.353753	0.307323	0.0563333
SP106797	Panc-Endocrine	no	yes	ATRX_DAXX_trunc		ATRX_DAXX_trunc	ATRX_DAXX_trunc	NA	1206.67	785.105	0.620072	4	57	NA	NA	NA	-0.408104	-0.202611	0.113366	-0.277975	1.10148	4.22391	5.266	0.697323	-2.3435	0.999
SP106808	Panc-Endocrine	no	yes	ATRX_DAXX_trunc		ATRX_DAXX_trunc	ATRX_DAXX_trunc	NA	775.183	839.243	-0.114552	1	313	NA	NA	NA	-0.127582	0.29967	-0.134124	0.0754612	0.788694	0.492987	7.16472	0.848857	-1.74202	0.969667
SP106815	Panc-Endocrine	no	yes			Wild type	Other	NA	1614.46	838.437	0.945275	0	34	NA	NA	NA	1.6042	0.868521	0.759431	1.88308	1.13034	0.59128	1.36026	1.56436	-1.13669	0.342
SP117043	Panc-Endocrine	no	yes			Wild type	Other	NA	1160.76	415.504	1.48213	1	29	NA	NA	NA	-0.130522	0.059356	0.493892	0.434736	2.49317	1.26643	6.50968	1.15986	-2.30237	0.975333
SP117085	Panc-Endocrine	no	yes			Wild type	Other	NA	537.561	796.838	-0.567857	0	20	NA	NA	NA	-0.47859	0.170804	-0.0616412	0.0524194	1.71953	0.133846	0.712583	0.794777	-0.336085	0.0216667
SP117086	Panc-Endocrine	no	yes			Wild type	Other	NA	689.587	889.267	-0.366885	0	40	NA	NA	NA	-0.482094	-0.499131	-0.00805182	-0.304257	-0.687459	1.04999	0.779694	-0.171473	-1.02742	0.172
SP117223	Panc-Endocrine	no	yes	ATRX_DAXX_non_trunc		ATRX_DAXX_non_trunc	Other	NA	405.417	660.537	-0.704231	1	36	NA	NA	NA	0.430018	1.20321	4.2534	0.504011	2.91062	1.62581	6.58475	-0.0768297	0.160816	0.601667
SP117228	Panc-Endocrine	no	yes	ATRX_DAXX_trunc		ATRX_DAXX_trunc	ATRX_DAXX_trunc	NA	1088.14	792.863	0.456715	2	82	NA	NA	NA	0.165967	0.12117	1.75345	-0.538575	4.47636	1.64232	6.94072	-0.038384	-2.06636	0.994667
SP117294	Panc-Endocrine	no	yes			Wild type	Other	NA	347.67	686.843	-0.982261	0	9	NA	NA	NA	-0.615554	0.864654	0.502271	-0.527609	0.897755	0.506431	1.15979	0.184625	-0.757208	0.0336667
SP117331	Panc-Endocrine	no	yes	ATRX_DAXX_trunc		ATRX_DAXX_trunc	ATRX_DAXX_trunc	NA	1006.69	555.703	0.857228	1	37	NA	NA	NA	0.943955	0.153661	0.840934	-1.48932	-0.115933	3.08381	6.81098	0.500837	-1.95476	0.995
SP117493	Panc-Endocrine	no	yes			Wild type	Other	NA	458.295	588.597	-0.361003	0	20	NA	NA	NA	1.35136	-0.153299	0.113963	-0.584468	-0.0403682	0.872827	0.143974	0.504103	-0.609608	0.0203333
SP117595	Panc-Endocrine	no	yes			Wild type	Other	NA	1493.6	699.059	1.09531	0	32	NA	NA	NA	0.236945	7.80772	-0.647055	0.132292	4.54101	0.426975	-0.589809	-0.259319	-2.86524	0.519333
SP117667	Panc-Endocrine	no	yes			Wild type	Other	NA	451.743	718.654	-0.669795	0	40	NA	NA	NA	-0.953715	1.01643	0.6432	-0.217045	1.20056	0.395536	0.870343	-0.498901	-1.07886	0.171667
[truncated: 520 more rows]
