# Supplementary material for: Genomic footprints of activated telomere maintenance mechanisms in cancer
Source: Nat Commun. 2020 Feb 5;11:733. doi: 10.1038/s41467-019-13824-9 (PMC7002710; doi:10.1038/s41467-019-13824-9)
Supplement: Supplementary file 4 — Supplementary Data 2 [file 41467_2019_13824_MOESM4_ESM.xlsx]

## Sheet: top3_contexts
pattern	all samples	ATRX/DAXXtrunc	TERTmod
TGAGGG	AAAGGATGAGGGAAAGGA-TGAGGG-AAAGGATGAGGGAAAGGA (5.2%)	TTAGGGTTAGGGTTAGGG-TGAGGG-TTAGGGTTAGGGTTAGGG (5.8%)	AAAGGATGAGGGAAAGGA-TGAGGG-AAAGGATGAGGGAAAGGA (4.8%)
	AACGCATGGGTGAGGGAA-TGAGGG-AACGCATGGGTGAGGGAA (3.1%)	AAAGGATGAGGGAAAGGA-TGAGGG-AAAGGATGAGGGAAAGGA (4.5%)	AACGCATGGGTGAGGGAA-TGAGGG-AACGCATGGGTGAGGGAA (3.3%)
	AATGAGGGAACGCATGGG-TGAGGG-AATGAGGGAACGCATGGG (3.0%)	AACGCATGGGTGAGGGAA-TGAGGG-AACGCATGGGTGAGGGAA (2.5%)	AATGAGGGAACGCATGGG-TGAGGG-AATGAGGGAACGCATGGG (3.1%)
TCAGGG	TTAGGGCAGGAGGACTGG-TCAGGG-AGGAGTTAGGGCAGGAGG (4.7%)	TTAGGGCAGGAGGACTGG-TCAGGG-AGGAGTTAGGGCAGGAGG (3.8%)	TTAGGGCAGGAGGACTGG-TCAGGG-AGGAGTTAGGGCAGGAGG (4.7%)
	TCAGGGTCAGGGTCAGGG-TCAGGG-TCAGGGTCAGGGTCAGGG (2.8%)	TCAGGGTCAGGGTCAGGG-TCAGGG-TCAGGGTCAGGGTCAGGG (2.8%)	TCAGGGTCAGGGTCAGGG-TCAGGG-TCAGGGTCAGGGTCAGGG (2.9%)
	TTAGGGCAGGAGGACGGG-TCAGGG-AGGAGTTAGGGCAGGAGG (2.1%)	TTAGGGCAGGAGGACGGG-TCAGGG-AGGAGTTAGGGCAGGAGG (1.9%)	TTAGGGCAGGAGGACTGG-TCAGGG-AGGAGTTAGGGCTGGAGG (2.0%)
TTGGGG	AGGGGTTGGAGATAGGGG-TTGGGG-TCAGAGTTAAGAGTTAAG (3.0%)	TTAGGGTTAGGGTTAGGG-TTGGGG-TTAGGGTTAGGGTTAGGG (3.1%)	AGGGGTTGGAGATAGGGG-TTGGGG-TCAGAGTTAAGAGTTAAG (3.0%)
	AGAGGTTGGAGATAGGGA-TTGGGG-TCAGAGTTAGGGGTTAGG (2.5%)	AGGGGTTGGAGATAGGGG-TTGGGG-TCAGAGTTAAGAGTTAAG (3.1%)	AGAGGTTGGAGATAGGGA-TTGGGG-TCAGAGTTAGGGGTTAGG (2.5%)
	AGGGGTTGGAGATAGGGA-TTGGGG-TCAGAGTTAGGGGTTAGG (2.3%)	AGAGGTTGGAGATAGGGA-TTGGGG-TCAGAGTTAGGGGTTAGG (2.8%)	AGGGGTTGGAGATAGGGA-TTGGGG-TCAGAGTTAGGGGTTAGG (2.2%)
TAAGGG	GAGGTTAGGGGTTAGGGA-TAAGGG-GTTAGGGTTGGATTAGTG (11.1%)	GAGGTTAGGGGTTAGGGA-TAAGGG-GTTAGGGTTGGATTAGTG (12.0%)	GAGGTTAGGGGTTAGGGA-TAAGGG-GTTAGGGTTGGATTAGTG (10.9%)
	TAGGGTTAGGGTTAGGGT-TAAGGG-TTAGGGTTAGGGTTAGGG ( 6.6%)	AGGCTTAGGGGTTACGGT-TAAGGG-TTAGGGTTAGGGTCAGGG ( 5.6%)	TAGGGTTAGGGTTAGGGT-TAAGGG-TTAGGGTTAGGGTTAGGG ( 7.0%)
	AGGCTTAGGGGTTACGGT-TAAGGG-TTAGGGTTAGGGTCAGGG ( 4.9%)	TAGGGTTAGGGTTAGGGT-TAAGGG-TTAGGGTTAGGGTTAGGG ( 5.4%)	AGGCTTAGGGGTTACGGT-TAAGGG-TTAGGGTTAGGGTCAGGG ( 4.8%)
GTAGGG	GTTAGGGTTAGGGTTAGG-GTAGGG-TTAGGGTTAGGGTTAGGG (14.6%)	TTAGGGTTAGGGTTAGGG-GTAGGG-TTAGGGTTAGGGTTAGGG (14.8%)	GTTAGGGTTAGGGTTAGG-GTAGGG-TTAGGGTTAGGGTTAGGG (16.0%)
	TTAGGGTTAGGGTTAGGG-GTAGGG-TTAGGGTTAGGGTTAGGG ( 8.2%)	GTTAGGGTTAGGGTTAGG-GTAGGG-TTAGGGTTAGGGTTAGGG ( 9.1%)	TTAGGGTTAGGGTTAGGG-GTAGGG-TTAGGGTTAGGGTTAGGG ( 7.3%)
	AGATCGGAAGAGCGTCGT-GTAGGG-AAAGAGTGTAGATCTCGG ( 2.8%)	AGATCGGAAGAGCGTCGT-GTAGGG-AAAGAGTGTAGATCTCGG ( 2.6%)	AGATCGGAAGAGCGTCGT-GTAGGG-AAAGAGTGTAGATCTCGG ( 3.6%)
CATGGG	TGAGGGAATGAGGGAACG-CATGGG-TGAGGGAATGAGGGAACG (32.3%)	TGAGGGAATGAGGGAACG-CATGGG-TGAGGGAATGAGGGAACG (31.5%)	TGAGGGAATGAGGGAACG-CATGGG-TGAGGGAATGAGGGAACG (33.3%)
	TGAGGGAATGAGGGAATG-CATGGG-TGAGGGAATGAGGGAATC (12.1%)	TGAGGGAATGAGGGAATG-CATGGG-TGAGGGAATGAGGGAATC (12.1%)	TGAGGGAATGAGGGAATG-CATGGG-TGAGGGAATGAGGGAATC (11.9%)
	TGAGGGAATGAGGGAATG-CATGGG-TGAGGGAATGAGGGAATG ( 6.4%)	TGAGGGAATGAGGGAATG-CATGGG-TGAGGGAATGAGGGAATG ( 6.7%)	TGAGGGAATGAGGGAATG-CATGGG-TGAGGGAATGAGGGAATG ( 6.5%)
TTCGGG	TTAGGGTTAGGGTTAGGG-TTCGGG-TTAGGGTTAGGGTTAGGG (10.1%)	TTAGGGTTAGGGTTAGGG-TTCGGG-TTAGGGTTAGGGTTAGGG (40.7%)	TTAGGGTTCGGGTTAGGG-TTCGGG-TTAGGGTTCGGGTTAGGG (4.4%)
	TTAGGGTTCGGGTTAGGG-TTCGGG-TTAGGGTTCGGGTTAGGG ( 3.5%)	TTAGGGTTAGGGTTAGGG-TTCGGG-TTAGGGTTAGGGTTCGGG ( 5.0%)	TTAGGGTTAGGGTTAGGG-TTCGGG-TTAGGGTTAGGGTTAGGG (3.8%)
	TTCGGGTTCGGGTTCGGG-TTCGGG-TTCGGGTTCGGGTTCGGG ( 3.1%)	TTCGGGTTAGGGTTAGGG-TTCGGG-TTAGGGTTAGGGTTAGGG ( 4.8%)	TTCGGGTTCGGGTTCGGG-TTCGGG-TTCGGGTTCGGGTTCGGG (3.0%)
CTAGGG	AGGGCTTAGGGCTTAGGG-CTAGGG-CTAGGGCTAGGGCTAGAG (5.4%)	TTAGGGTTAGGGTTAGGG-CTAGGG-TTAGGGTTAGGGTTAGGG (6.8%)	AGGGCTTAGGGCTTAGGG-CTAGGG-CTAGGGCTAGGGCTAGAG (5.2%)
	TTAGGGTTAGGGTTAGGG-CTAGGG-TTAGGGTTAGGGTTAGGG (5.4%)	AGGGCTTAGGGCTTAGGG-CTAGGG-CTAGGGCTAGGGCTAGAG (5.0%)	TAGGGCTTAGGGCTAGGG-CTAGGG-CTAGGGCTAGAGTTAGGG (5.2%)
	TAGGGCTTAGGGCTAGGG-CTAGGG-CTAGGGCTAGAGTTAGGG (5.4%)	TAGGGCTTAGGGCTAGGG-CTAGGG-CTAGGGCTAGAGTTAGGG (5.0%)	TTAGGGCTAGGGCTAGGG-CTAGGG-CTAGAGTTAGGGTTGGGT (5.0%)
TTTGGG	TTAGGGTTAGGGTTAGGG-TTTGGG-TTAGGGTTAGGGTTAGGG (18.7%)	TTAGGGTTAGGGTTAGGG-TTTGGG-TTAGGGTTAGGGTTAGGG (14.5%)	TTAGGGTTAGGGTTAGGG-TTTGGG-TTAGGGTTAGGGTTAGGG (21.4%)
	TGGGGATAGCGGTTAGGG-TTTGGG-TCAGGAGTTAGGGGTCAG ( 5.9%)	TGGGGATAGCGGTTAGGG-TTTGGG-TCAGGAGTTAGGGGTCAG ( 6.7%)	TGGGGATAGCGGTTAGGG-TTTGGG-TCAGGAGTTAGGGGTCAG ( 5.7%)
	TAGGGATTAGGAGTTAGG-TTTGGG-TTAGGGTGAGGGTGAGGG ( 5.3%)	TAGGGATTAGGAGTTAGG-TTTGGG-TTAGGGTGAGGGTGAGGG ( 5.5%)	TAGGGATTAGGAGTTAGG-TTTGGG-TTAGGGTGAGGGTGAGGG ( 5.0%)
ATAGGG	TAGGGTTAGGGGTTGGAG-ATAGGG-GTTGGGGTCAGAGTTAAG (22%)	TAGGGTTAGGGGTTGGAG-ATAGGG-GTTGGGGTCAGAGTTAAG (20%)	TAGGGTTAGGGGTTGGAG-ATAGGG-GTTGGGGTCAGAGTTAAG (22%)
	TAGGGTTAGGGGTTGGAG-ATAGGG-GTTGGGGTCAGAGTTAGG (18%)	TAGGGTTAGGGGTTGGAG-ATAGGG-GTTGGGGTCAGAGTTAGG (17%)	TAGGGTTAGGGGTTGGAG-ATAGGG-GTTGGGGTCAGAGTTAGG (18%)
	TAGGGTTAGAGGTTGGAG-ATAGGG-ATTGGGGTCAGAGTTAGG (12%)	TAGGGTTAGAGGTTGGAG-ATAGGG-ATTGGGGTCAGAGTTAGG (12%)	TAGGGTTAGAGGTTGGAG-ATAGGG-ATTGGGGTCAGAGTTAGG (12%)
